# Supplementary material for: Social network analysis of stakeholders in China's hierarchical medical system: toward a collaborative governance framework for enhanced integration
Source: Front Public Health. 2026 Mar 11;14:1720264. doi: 10.3389/fpubh.2026.1720264 (PMC13013354; doi:10.3389/fpubh.2026.1720264)
Supplement: Supplementary file 2 [file Table_2.xlsx]

## Sheet: Sheet1
序号	提交答卷时间	所用时间	来源	来源详情	1.您所在单位的类型:	2. 您的年龄: （岁）	3. 您的性别:	4. 您参加工作的年限:	5.您的专业职称:	6.您的职务:	1.判断下述主体是否属于县域分级诊疗的利益相关者—县人民政府(是否属于利益相关者)	财政部门(是否属于利益相关者)	发改部门(是否属于利益相关者)	人社部门(是否属于利益相关者)	编制部门(是否属于利益相关者)	卫生健康部门(是否属于利益相关者)	药品监管部门(是否属于利益相关者)	医保部门(是否属于利益相关者)	三级医院(是否属于利益相关者)	二级医院(是否属于利益相关者)	社区卫生服务中心(是否属于利益相关者)	乡镇卫生院(是否属于利益相关者)	村卫生站(是否属于利益相关者)	患者及患者相关人员(是否属于利益相关者)	2.补充县域分级诊疗协同治理其他利益相关者[如有则填具体的利益相关者，如无则填“无”]	1.您在县域分级诊疗协同治理中扮演的角色:	A.县域分级诊疗建设过程中多元利益相关者之间影响关系判断—县人民政府部门(县人民政府部门)	县人民政府部门(财政部门)	县人民政府部门(人社部门)	县人民政府部门(编制部门)	县人民政府部门(卫生健康部门)	县人民政府部门(药品监管部门)	县人民政府部门(发改部门)	县人民政府部门(医保部门)	县人民政府部门(三级医院)	县人民政府部门(二级医院)	县人民政府部门(社区卫生服务中心)	县人民政府部门(乡镇卫生院)	县人民政府部门(村卫生站)	县人民政府部门(患者及患者相关人员)	B.县域分级诊疗建设过程中多元利益相关者之间影响关系判断—财政部门(县人民政府部门)	财政部门(财政部门)	财政部门(人社部门)	财政部门(编制部门)	财政部门(卫生健康部门)	财政部门(药品监管部门)	财政部门(发改部门)	财政部门(医保部门)	财政部门(三级医院)
1	2023/5/12 16:59:34	922秒	链接	直接访问	1	53	1	4	3	3	√	√	√	√	√	√	√	√	√	√	√	√	√	√	无	5	-3	-3	-3	-3	-3	-3	-3	-3	-3	-3	-3	-3	-3	-3	-3	-3	-3	-3	-3	-3	-3	-3	-3
2	2023/5/12 17:12:25	199秒	企业微信	N/A	1	48	1	4	5	2	×	×	×	×	√	×	×	×	×	×	×	×	×	(空)	无	4	-3	-3	-3	-3	-3	-3	-3	-3	-3	-3	-3	-3	-3	-3	-3	-3	-3	-3	-3	-3	-3	-3	-3
3	2023/5/12 20:07:25	112秒	企业微信	N/A	2	41	-2	4	3	3	√	√	√	√	√	(空)	√	√	√	√	√	√	√	√	无	10	-3	-3	-3	-3	-3	-3	-3	-3	-3	-3	-3	-3	-3	-3	-3	-3	-3	-3	-3	-3	-3	-3	-3
4	2023/5/12 20:15:48	309秒	微信	N/A	2	35	1	4	3	4	√	√	√	√	√	√	√	√	√	√	√	√	√	√	无	12	-3	-3	-3	-3	-3	-3	-3	-3	-3	-3	-3	-3	-3	-3	-3	-3	-3	-3	-3	-3	-3	-3	-3
5	2023/5/12 20:19:26	169秒	微信	N/A	4	65	1	4	5	4	√	√	√	√	√	√	√	√	√	×	√	√	√	√	无	14	-3	-3	-3	-3	-3	-3	-3	-3	-3	-3	-3	-3	-3	-3	-3	-3	-3	-3	-3	-3	-3	-3	-3
6	2023/5/12 20:19:38	245秒	微信	N/A	2	38	1	4	4	4	√	√	√	√	√	√	√	√	√	√	√	√	√	√	无	12	-3	-3	-3	-3	-3	-3	-3	-3	-3	-3	-3	-3	-3	-3	-3	-3	-3	-3	-3	-3	-3	-3	-3
7	2023/5/12 20:22:20	65秒	微信	N/A	2	35	1	4	3	4	√	√	√	√	√	√	√	√	√	√	√	√	√	√	无	12	-3	-3	-3	-3	-3	-3	-3	-3	-3	-3	-3	-3	-3	-3	-3	-3	-3	-3	-3	-3	-3	-3	-3
8	2023/5/12 20:33:27	103秒	企业微信	N/A	1	35	1	4	5	4	√	√	√	√	√	√	√	√	√	√	√	√	√	√	无	5	-3	-3	-3	-3	-3	-3	-3	-3	-3	-3	-3	-3	-3	-3	-3	-3	-3	-3	-3	-3	-3	-3	-3
9	2023/5/12 20:37:32	552秒	企业微信	N/A	2	50	2	4	4	4	√	√	√	√	√	√	√	√	√	√	√	√	√	√	无	12	-3	-3	-3	-3	-3	-3	-3	-3	-3	-3	-3	-3	-3	-3	-3	-3	-3	-3	-3	-3	-3	-3	-3
10	2023/5/12 20:40:06	606秒	微信	N/A	4	52	1	4	5	4	√	√	×	√	√	√	√	√	√	√	√	√	√	√	无	14	-3	-3	-3	-3	-3	-3	-3	-3	-3	-3	-3	-3	-3	-3	-3	-3	-3	-3	-3	-3	-3	-3	-3
11	2023/5/12 20:52:54	185秒	企业微信	N/A	1	35	2	4	5	3	√	√	√	√	√	√	√	√	√	√	√	√	√	√	无	5	-3	-3	-3	-3	-3	-3	-3	-3	-3	-3	-3	-3	-3	-3	-3	-3	-3	-3	-3	-3	-3	-3	-3
12	2023/5/12 20:54:17	257秒	企业微信	N/A	1	26	1	2	5	3	√	√	√	√	√	√	√	√	√	√	√	√	√	√	无	8	-3	-3	-3	-3	-3	-3	-3	-3	-3	-3	-3	-3	-3	-3	-3	-3	-3	-3	-3	-3	-3	-3	-3
13	2023/5/12 21:00:13	169秒	微信	N/A	1	42	2	4	3	1	√	√	√	√	√	√	√	√	√	√	√	√	√	√	无	1	√	√	√	√	√	√	√	√	√	√	√	√	√	√	-3	-3	-3	-3	-3	-3	-3	-3	-3
14	2023/5/12 21:03:35	130秒	微信	N/A	1	50	1	4	5	2	√	√	√	√	√	√	√	√	√	√	√	√	√	√	无	4	-3	-3	-3	-3	-3	-3	-3	-3	-3	-3	-3	-3	-3	-3	-3	-3	-3	-3	-3	-3	-3	-3	-3
15	2023/5/12 21:05:47	119秒	微信	N/A	1	26	2	1	5	4	√	√	√	√	√	√	√	√	√	√	√	√	√	√	无	7	-3	-3	-3	-3	-3	-3	-3	-3	-3	-3	-3	-3	-3	-3	-3	-3	-3	-3	-3	-3	-3	-3	-3
16	2023/5/12 21:08:22	137秒	微信	N/A	1	35	2	3	5	3	√	√	√	√	√	√	√	√	√	√	√	√	√	√	无	3	-3	-3	-3	-3	-3	-3	-3	-3	-3	-3	-3	-3	-3	-3	-3	-3	-3	-3	-3	-3	-3	-3	-3
17	2023/5/12 21:10:49	134秒	微信	N/A	1	32	1	3	5	3	√	√	√	√	√	√	√	√	√	√	√	√	√	√	无	6	-3	-3	-3	-3	-3	-3	-3	-3	-3	-3	-3	-3	-3	-3	-3	-3	-3	-3	-3	-3	-3	-3	-3
18	2023/5/12 22:02:05	443秒	微信	N/A	2	43	1	4	3	4	√	√	√	√	√	√	√	√	(空)	(空)	(空)	√	(空)	(空)	总医院	12	-3	-3	-3	-3	-3	-3	-3	-3	-3	-3	-3	-3	-3	-3	-3	-3	-3	-3	-3	-3	-3	-3	-3
19	2023/5/12 22:19:16	203秒	微信	N/A	2	49	1	4	3	4	√	√	√	√	√	√	√	√	√	√	√	√	√	√	无	12	-3	-3	-3	-3	-3	-3	-3	-3	-3	-3	-3	-3	-3	-3	-3	-3	-3	-3	-3	-3	-3	-3	-3
20	2023/5/13 8:41:16	238秒	企业微信	N/A	2	45	1	4	4	4	√	√	√	√	√	√	√	√	√	√	√	√	√	√	无	12	-3	-3	-3	-3	-3	-3	-3	-3	-3	-3	-3	-3	-3	-3	-3	-3	-3	-3	-3	-3	-3	-3	-3
21	2023/5/13 9:49:53	432秒	微信	N/A	2	50	1	4	3	4	√	√	√	√	×	√	√	√	×	√	√	√	√	√	无	12	-3	-3	-3	-3	-3	-3	-3	-3	-3	-3	-3	-3	-3	-3	-3	-3	-3	-3	-3	-3	-3	-3	-3
22	2023/5/13 11:36:51	478秒	企业微信	N/A	4	(空)	-2	-2	-2	-2	√	√	√	√	√	√	√	√	×	√	√	√	√	×	无	14	-3	-3	-3	-3	-3	-3	-3	-3	-3	-3	-3	-3	-3	-3	-3	-3	-3	-3	-3	-3	-3	-3	-3
23	2023/5/15 8:46:00	119秒	微信	N/A	2	36	1	4	4	4	√	√	√	√	√	√	√	√	√	√	√	√	(空)	√	无	9	-3	-3	-3	-3	-3	-3	-3	-3	-3	-3	-3	-3	-3	-3	-3	-3	-3	-3	-3	-3	-3	-3	-3
24	2023/5/15 8:46:18	95秒	微信	N/A	1	40	1	4	5	2	√	√	√	√	√	√	√	√	√	√	√	√	√	√	无	1	√	√	√	√	√	√	√	√	√	√	√	√	√	√	-3	-3	-3	-3	-3	-3	-3	-3	-3
25	2023/5/15 8:51:43	192秒	微信	N/A	2	36	1	3	3	3	√	√	√	√	√	√	√	√	√	√	√	√	√	√	无	9	-3	-3	-3	-3	-3	-3	-3	-3	-3	-3	-3	-3	-3	-3	-3	-3	-3	-3	-3	-3	-3	-3	-3
26	2023/5/15 8:57:04	192秒	企业微信	N/A	2	45	1	4	3	4	√	√	√	√	×	√	√	√	×	√	√	√	×	√	无	12	-3	-3	-3	-3	-3	-3	-3	-3	-3	-3	-3	-3	-3	-3	-3	-3	-3	-3	-3	-3	-3	-3	-3
27	2023/5/15 9:00:41	274秒	微信	N/A	2	27	1	2	4	4	√	√	√	√	(空)	√	√	√	√	√	√	√	√	√	无	9	-3	-3	-3	-3	-3	-3	-3	-3	-3	-3	-3	-3	-3	-3	-3	-3	-3	-3	-3	-3	-3	-3	-3
28	2023/5/15 9:15:08	253秒	链接	直接访问	1	35	1	3	5	4	√	√	√	√	√	√	√	√	√	√	√	√	√	√	无	5	-3	-3	-3	-3	-3	-3	-3	-3	-3	-3	-3	-3	-3	-3	-3	-3	-3	-3	-3	-3	-3	-3	-3
29	2023/5/15 9:18:21	265秒	企业微信	N/A	1	31	2	3	5	3	√	√	√	√	√	√	√	√	√	√	√	√	√	√	无	5	-3	-3	-3	-3	-3	-3	-3	-3	-3	-3	-3	-3	-3	-3	-3	-3	-3	-3	-3	-3	-3	-3	-3
30	2023/5/15 9:25:16	420秒	微信	N/A	2	40	2	4	4	4	(空)	(空)	(空)	(空)	(空)	(空)	(空)	(空)	√	(空)	(空)	(空)	(空)	(空)	无	9	-3	-3	-3	-3	-3	-3	-3	-3	-3	-3	-3	-3	-3	-3	-3	-3	-3	-3	-3	-3	-3	-3	-3
31	2023/5/15 9:29:48	2101秒	链接	直接访问	1	43	2	1	4	4	×	×	×	×	×	√	√	×	√	√	√	√	√	√	无	8	-3	-3	-3	-3	-3	-3	-3	-3	-3	-3	-3	-3	-3	-3	-3	-3	-3	-3	-3	-3	-3	-3	-3
32	2023/5/15 9:32:16	251秒	链接	直接访问	1	32	1	3	4	3	√	√	√	√	√	√	√	√	√	√	√	√	√	√	医药公司、医疗器械公司、商业保险公司	8	-3	-3	-3	-3	-3	-3	-3	-3	-3	-3	-3	-3	-3	-3	-3	-3	-3	-3	-3	-3	-3	-3	-3
33	2023/5/15 9:38:21	132秒	链接	直接访问	1	38	2	4	3	3	√	√	√	√	√	√	√	√	√	√	√	√	√	√	无	8	-3	-3	-3	-3	-3	-3	-3	-3	-3	-3	-3	-3	-3	-3	-3	-3	-3	-3	-3	-3	-3	-3	-3
34	2023/5/15 9:38:30	302秒	链接	直接访问	1	29	1	3	5	4	×	×	×	×	×	×	×	√	×	×	×	×	×	×	无	8	-3	-3	-3	-3	-3	-3	-3	-3	-3	-3	-3	-3	-3	-3	-3	-3	-3	-3	-3	-3	-3	-3	-3
35	2023/5/15 9:39:46	236秒	链接	直接访问	4	38	1	4	3	4	√	√	√	√	√	√	√	√	√	√	√	√	√	√	无	8	-3	-3	-3	-3	-3	-3	-3	-3	-3	-3	-3	-3	-3	-3	-3	-3	-3	-3	-3	-3	-3	-3	-3
36	2023/5/15 9:47:13	787秒	链接	直接访问	1	33	2	4	5	4	×	×	×	×	√	√	×	√	√	√	√	√	√	×	无	8	-3	-3	-3	-3	-3	-3	-3	-3	-3	-3	-3	-3	-3	-3	-3	-3	-3	-3	-3	-3	-3	-3	-3
37	2023/5/15 10:05:31	176秒	微信	N/A	2	45	1	4	2	3	√	×	×	(空)	×	√	×	√	√	√	√	√	√	√	无	9	-3	-3	-3	-3	-3	-3	-3	-3	-3	-3	-3	-3	-3	-3	-3	-3	-3	-3	-3	-3	-3	-3	-3
38	2023/5/15 10:14:37	182秒	微信	N/A	2	31	1	3	4	4	√	√	√	√	√	√	√	√	√	√	√	√	√	√	无	9	-3	-3	-3	-3	-3	-3	-3	-3	-3	-3	-3	-3	-3	-3	-3	-3	-3	-3	-3	-3	-3	-3	-3
39	2023/5/15 10:15:01	356秒	微信	N/A	2	31	2	3	4	4	√	√	√	×	×	√	√	√	√	√	√	√	√	√	无	9	-3	-3	-3	-3	-3	-3	-3	-3	-3	-3	-3	-3	-3	-3	-3	-3	-3	-3	-3	-3	-3	-3	-3
40	2023/5/15 10:15:12	326秒	微信	N/A	2	40	2	4	2	3	√	√	√	√	√	√	√	√	√	√	√	√	√	√	无	9	-3	-3	-3	-3	-3	-3	-3	-3	-3	-3	-3	-3	-3	-3	-3	-3	-3	-3	-3	-3	-3	-3	-3
41	2023/5/15 10:16:47	75秒	微信	N/A	2	33	2	3	5	4	(空)	(空)	(空)	(空)	(空)	(空)	(空)	(空)	(空)	(空)	(空)	(空)	(空)	(空)	无	12	-3	-3	-3	-3	-3	-3	-3	-3	-3	-3	-3	-3	-3	-3	-3	-3	-3	-3	-3	-3	-3	-3	-3
42	2023/5/15 10:17:00	101秒	微信	N/A	2	37	1	4	3	4	(空)	(空)	(空)	(空)	(空)	(空)	(空)	(空)	√	(空)	(空)	(空)	(空)	(空)	无	9	-3	-3	-3	-3	-3	-3	-3	-3	-3	-3	-3	-3	-3	-3	-3	-3	-3	-3	-3	-3	-3	-3	-3
43	2023/5/15 10:17:54	105秒	微信	N/A	2	29	2	4	4	4	×	×	×	×	×	×	×	×	×	×	×	×	×	×	无	9	-3	-3	-3	-3	-3	-3	-3	-3	-3	-3	-3	-3	-3	-3	-3	-3	-3	-3	-3	-3	-3	-3	-3
44	2023/5/15 10:17:59	110秒	微信	N/A	2	32	2	4	4	4	√	√	√	√	√	√	√	√	√	√	√	√	√	√	无	11	-3	-3	-3	-3	-3	-3	-3	-3	-3	-3	-3	-3	-3	-3	-3	-3	-3	-3	-3	-3	-3	-3	-3
45	2023/5/15 10:18:21	139秒	微信	N/A	2	47	2	4	4	4	(空)	(空)	(空)	(空)	(空)	√	(空)	(空)	(空)	(空)	(空)	√	(空)	(空)	无	12	-3	-3	-3	-3	-3	-3	-3	-3	-3	-3	-3	-3	-3	-3	-3	-3	-3	-3	-3	-3	-3	-3	-3
46	2023/5/15 10:18:32	160秒	微信	N/A	2	32	2	2	5	4	(空)	(空)	(空)	(空)	(空)	(空)	(空)	(空)	(空)	(空)	(空)	√	(空)	(空)	无	12	-3	-3	-3	-3	-3	-3	-3	-3	-3	-3	-3	-3	-3	-3	-3	-3	-3	-3	-3	-3	-3	-3	-3
47	2023/5/15 10:18:52	115秒	微信	N/A	2	37	2	4	4	4	(空)	(空)	(空)	(空)	(空)	√	(空)	(空)	(空)	(空)	(空)	√	(空)	(空)	无	12	-3	-3	-3	-3	-3	-3	-3	-3	-3	-3	-3	-3	-3	-3	-3	-3	-3	-3	-3	-3	-3	-3	-3
48	2023/5/15 10:19:46	147秒	微信	N/A	2	33	1	4	4	4	√	√	√	√	√	√	√	√	√	√	√	√	√	√	无	12	-3	-3	-3	-3	-3	-3	-3	-3	-3	-3	-3	-3	-3	-3	-3	-3	-3	-3	-3	-3	-3	-3	-3
49	2023/5/15 10:19:50	248秒	微信	N/A	2	23	2	1	5	4	√	√	×	×	×	√	√	×	√	√	√	√	√	√	无	12	-3	-3	-3	-3	-3	-3	-3	-3	-3	-3	-3	-3	-3	-3	-3	-3	-3	-3	-3	-3	-3	-3	-3
50	2023/5/15 10:20:01	235秒	微信	N/A	3	43	1	4	5	4	(空)	(空)	(空)	(空)	(空)	(空)	(空)	(空)	(空)	(空)	(空)	(空)	√	(空)	无	13	-3	-3	-3	-3	-3	-3	-3	-3	-3	-3	-3	-3	-3	-3	-3	-3	-3	-3	-3	-3	-3	-3	-3
51	2023/5/15 10:20:05	262秒	微信	N/A	2	31	1	3	4	4	√	√	√	√	×	√	√	√	√	√	√	√	√	√	政府集中采购部门	9	-3	-3	-3	-3	-3	-3	-3	-3	-3	-3	-3	-3	-3	-3	-3	-3	-3	-3	-3	-3	-3	-3	-3
52	2023/5/15 10:20:12	114秒	微信	N/A	2	40	2	4	2	4	√	√	√	√	√	√	√	√	√	√	√	√	√	√	无	9	-3	-3	-3	-3	-3	-3	-3	-3	-3	-3	-3	-3	-3	-3	-3	-3	-3	-3	-3	-3	-3	-3	-3
53	2023/5/15 10:20:18	96秒	微信	N/A	2	45	2	4	4	4	√	√	√	√	√	√	√	√	√	√	√	√	√	√	无	11	-3	-3	-3	-3	-3	-3	-3	-3	-3	-3	-3	-3	-3	-3	-3	-3	-3	-3	-3	-3	-3	-3	-3
54	2023/5/15 10:20:59	189秒	微信	N/A	2	36	1	4	5	4	√	√	√	√	√	√	√	√	×	×	×	√	√	√	无	12	-3	-3	-3	-3	-3	-3	-3	-3	-3	-3	-3	-3	-3	-3	-3	-3	-3	-3	-3	-3	-3	-3	-3
55	2023/5/15 10:21:00	287秒	微信	N/A	1	46	2	4	3	3	×	×	×	√	×	√	√	√	√	√	√	√	√	√	无	1	√	×	√	×	√	√	×	√	√	√	√	√	√	√	-3	-3	-3	-3	-3	-3	-3	-3	-3
56	2023/5/15 10:21:05	210秒	微信	N/A	1	30	2	3	5	4	√	√	√	√	√	√	√	√	√	√	√	√	√	√	无	1	√	√	√	√	√	√	√	√	√	√	√	√	√	√	-3	-3	-3	-3	-3	-3	-3	-3	-3
57	2023/5/15 10:21:15	193秒	微信	N/A	2	38	2	4	3	4	√	√	√	√	√	√	√	√	×	×	×	√	√	√	无	12	-3	-3	-3	-3	-3	-3	-3	-3	-3	-3	-3	-3	-3	-3	-3	-3	-3	-3	-3	-3	-3	-3	-3
58	2023/5/15 10:21:30	280秒	微信	N/A	4	39	2	4	5	4	×	×	×	×	×	×	×	×	×	×	×	×	×	×	无	14	-3	-3	-3	-3	-3	-3	-3	-3	-3	-3	-3	-3	-3	-3	-3	-3	-3	-3	-3	-3	-3	-3	-3
59	2023/5/15 10:21:38	255秒	微信	N/A	2	44	1	4	1	4	√	√	√	√	√	√	√	√	√	√	√	√	√	√	无	9	-3	-3	-3	-3	-3	-3	-3	-3	-3	-3	-3	-3	-3	-3	-3	-3	-3	-3	-3	-3	-3	-3	-3
60	2023/5/15 10:21:48	335秒	微信	N/A	2	32	2	3	5	4	√	√	√	√	√	√	√	√	√	√	√	√	√	√	无	12	-3	-3	-3	-3	-3	-3	-3	-3	-3	-3	-3	-3	-3	-3	-3	-3	-3	-3	-3	-3	-3	-3	-3
61	2023/5/15 10:21:51	361秒	微信	N/A	2	30	1	3	5	4	√	√	×	×	×	√	√	√	×	×	×	√	√	√	无	12	-3	-3	-3	-3	-3	-3	-3	-3	-3	-3	-3	-3	-3	-3	-3	-3	-3	-3	-3	-3	-3	-3	-3
62	2023/5/15 10:22:21	188秒	微信	N/A	1	30	2	3	5	4	√	√	√	√	√	√	√	√	√	√	√	√	√	(空)	无	1	√	√	√	√	√	√	√	√	√	√	√	√	√	√	-3	-3	-3	-3	-3	-3	-3	-3	-3
63	2023/5/15 10:22:29	217秒	微信	N/A	2	24	2	1	4	4	×	×	×	×	×	×	×	×	×	×	×	√	×	√	无	12	-3	-3	-3	-3	-3	-3	-3	-3	-3	-3	-3	-3	-3	-3	-3	-3	-3	-3	-3	-3	-3	-3	-3
64	2023/5/15 10:22:30	93秒	微信	N/A	1	29	1	2	5	4	√	√	√	√	√	√	√	√	√	√	√	√	√	√	无	2	-3	-3	-3	-3	-3	-3	-3	-3	-3	-3	-3	-3	-3	-3	√	√	√	√	√	(空)	(空)	(空)	(空)
65	2023/5/15 10:22:42	149秒	微信	N/A	2	32	2	2	3	4	√	√	√	√	√	√	√	√	√	√	√	√	√	√	无	9	-3	-3	-3	-3	-3	-3	-3	-3	-3	-3	-3	-3	-3	-3	-3	-3	-3	-3	-3	-3	-3	-3	-3
66	2023/5/15 10:22:44	161秒	微信	N/A	2	46	1	4	2	3	√	√	√	√	√	√	√	√	√	√	√	√	√	√	无	5	-3	-3	-3	-3	-3	-3	-3	-3	-3	-3	-3	-3	-3	-3	-3	-3	-3	-3	-3	-3	-3	-3	-3
67	2023/5/15 10:22:55	259秒	微信	N/A	2	35	2	4	4	4	×	×	×	×	×	×	×	×	×	×	×	×	×	×	无	12	-3	-3	-3	-3	-3	-3	-3	-3	-3	-3	-3	-3	-3	-3	-3	-3	-3	-3	-3	-3	-3	-3	-3
68	2023/5/15 10:23:01	239秒	微信	N/A	2	38	1	4	5	4	×	√	×	√	√	√	√	√	√	√	√	√	×	×	无	13	-3	-3	-3	-3	-3	-3	-3	-3	-3	-3	-3	-3	-3	-3	-3	-3	-3	-3	-3	-3	-3	-3	-3
69	2023/5/15 10:23:38	213秒	微信	N/A	2	38	1	4	5	4	×	×	×	×	×	(空)	×	×	(空)	×	×	×	√	√	无	13	-3	-3	-3	-3	-3	-3	-3	-3	-3	-3	-3	-3	-3	-3	-3	-3	-3	-3	-3	-3	-3	-3	-3
70	2023/5/15 10:25:04	191秒	微信	N/A	2	35	1	2	5	4	×	×	×	×	×	×	×	√	×	×	√	×	√	×	无	11	-3	-3	-3	-3	-3	-3	-3	-3	-3	-3	-3	-3	-3	-3	-3	-3	-3	-3	-3	-3	-3	-3	-3
71	2023/5/15 10:25:38	384秒	微信	N/A	2	24	1	1	5	4	×	×	×	×	×	√	×	√	√	√	√	√	√	√	无	11	-3	-3	-3	-3	-3	-3	-3	-3	-3	-3	-3	-3	-3	-3	-3	-3	-3	-3	-3	-3	-3	-3	-3
72	2023/5/15 10:26:19	382秒	企业微信	N/A	1	33	1	4	5	3	√	√	√	√	√	√	√	√	√	√	√	√	√	√	零售药店	8	-3	-3	-3	-3	-3	-3	-3	-3	-3	-3	-3	-3	-3	-3	-3	-3	-3	-3	-3	-3	-3	-3	-3
73	2023/5/15 10:27:04	387秒	微信	N/A	2	50	1	4	4	4	×	×	×	×	×	√	(空)	√	√	×	×	×	√	√	无	14	-3	-3	-3	-3	-3	-3	-3	-3	-3	-3	-3	-3	-3	-3	-3	-3	-3	-3	-3	-3	-3	-3	-3
74	2023/5/15 10:27:06	92秒	微信	N/A	2	28	1	2	4	4	√	√	(空)	(空)	(空)	√	(空)	√	√	√	√	√	×	√	无	12	-3	-3	-3	-3	-3	-3	-3	-3	-3	-3	-3	-3	-3	-3	-3	-3	-3	-3	-3	-3	-3	-3	-3
75	2023/5/15 10:27:09	100秒	微信	N/A	1	45	1	4	5	2	√	√	√	√	√	√	√	√	√	√	√	√	√	√	无	2	-3	-3	-3	-3	-3	-3	-3	-3	-3	-3	-3	-3	-3	-3	√	√	√	√	√	√	√	√	√
76	2023/5/15 10:27:11	92秒	微信	N/A	4	30	2	3	5	4	√	×	×	√	√	√	√	√	√	×	√	√	√	√	无	5	-3	-3	-3	-3	-3	-3	-3	-3	-3	-3	-3	-3	-3	-3	-3	-3	-3	-3	-3	-3	-3	-3	-3
77	2023/5/15 10:27:37	299秒	微信	N/A	2	46	1	4	4	4	√	√	√	√	√	√	√	√	×	√	√	√	√	×	无	5	-3	-3	-3	-3	-3	-3	-3	-3	-3	-3	-3	-3	-3	-3	-3	-3	-3	-3	-3	-3	-3	-3	-3
78	2023/5/15 10:28:01	92秒	微信	N/A	2	23	1	1	5	4	×	×	×	×	×	×	×	×	×	×	×	√	×	×	无	12	-3	-3	-3	-3	-3	-3	-3	-3	-3	-3	-3	-3	-3	-3	-3	-3	-3	-3	-3	-3	-3	-3	-3
79	2023/5/15 10:29:43	766秒	微信	N/A	2	50岁	1	4	3	4	×	×	×	×	×	×	√	×	×	×	√	√	×	×	无	13	-3	-3	-3	-3	-3	-3	-3	-3	-3	-3	-3	-3	-3	-3	-3	-3	-3	-3	-3	-3	-3	-3	-3
80	2023/5/15 10:31:43	150秒	微信	N/A	2	35	1	2	5	4	×	×	×	×	×	×	×	×	×	×	×	√	√	√	无	13	-3	-3	-3	-3	-3	-3	-3	-3	-3	-3	-3	-3	-3	-3	-3	-3	-3	-3	-3	-3	-3	-3	-3
81	2023/5/15 10:31:49	419秒	微信	N/A	2	40	2	4	3	2	√	√	√	√	√	√	√	√	√	√	√	√	√	√	无	13	-3	-3	-3	-3	-3	-3	-3	-3	-3	-3	-3	-3	-3	-3	-3	-3	-3	-3	-3	-3	-3	-3	-3
82	2023/5/15 10:33:28	137秒	微信	N/A	2	43	2	4	5	4	√	√	√	√	√	√	√	√	√	√	√	√	√	√	无	12	-3	-3	-3	-3	-3	-3	-3	-3	-3	-3	-3	-3	-3	-3	-3	-3	-3	-3	-3	-3	-3	-3	-3
83	2023/5/15 10:33:30	871秒	微信	N/A	2	24	1	1	4	4	√	√	√	√	√	√	√	√	√	√	√	√	√	√	政府	9	-3	-3	-3	-3	-3	-3	-3	-3	-3	-3	-3	-3	-3	-3	-3	-3	-3	-3	-3	-3	-3	-3	-3
84	2023/5/15 10:33:39	657秒	微信	N/A	2	48	1	4	4	4	×	√	×	×	×	×	√	×	×	×	×	×	√	√	无	13	-3	-3	-3	-3	-3	-3	-3	-3	-3	-3	-3	-3	-3	-3	-3	-3	-3	-3	-3	-3	-3	-3	-3
85	2023/5/15 10:35:37	835秒	微信	N/A	2	32	2	3	4	4	×	×	×	√	√	√	√	√	√	√	√	√	√	√	无	12	-3	-3	-3	-3	-3	-3	-3	-3	-3	-3	-3	-3	-3	-3	-3	-3	-3	-3	-3	-3	-3	-3	-3
86	2023/5/15 10:37:55	362秒	微信	N/A	2	46	2	4	1	4	×	×	×	×	×	√	√	√	√	√	√	√	√	√	无	9	-3	-3	-3	-3	-3	-3	-3	-3	-3	-3	-3	-3	-3	-3	-3	-3	-3	-3	-3	-3	-3	-3	-3
87	2023/5/15 10:39:08	149秒	微信	N/A	2	39	2	4	5	4	×	×	×	×	×	√	√	√	√	√	√	√	√	√	无	12	-3	-3	-3	-3	-3	-3	-3	-3	-3	-3	-3	-3	-3	-3	-3	-3	-3	-3	-3	-3	-3	-3	-3
88	2023/5/15 10:39:52	1109秒	微信	N/A	2	45岁	1	4	4	4	√	√	×	×	×	√	√	√	√	√	√	√	×	√	无	5	-3	-3	-3	-3	-3	-3	-3	-3	-3	-3	-3	-3	-3	-3	-3	-3	-3	-3	-3	-3	-3	-3	-3
89	2023/5/15 10:41:37	128秒	微信	N/A	2	24	2	2	4	4	×	×	×	×	×	×	×	×	×	×	×	×	×	×	无	11	-3	-3	-3	-3	-3	-3	-3	-3	-3	-3	-3	-3	-3	-3	-3	-3	-3	-3	-3	-3	-3	-3	-3
90	2023/5/15 10:41:41	102秒	微信	N/A	2	25	2	1	5	4	×	√	×	×	×	×	×	×	×	×	×	×	×	×	无	12	-3	-3	-3	-3	-3	-3	-3	-3	-3	-3	-3	-3	-3	-3	-3	-3	-3	-3	-3	-3	-3	-3	-3
91	2023/5/15 10:41:57	256秒	微信	N/A	2	54	2	4	1	3	×	×	×	×	×	×	×	×	×	×	×	×	×	×	无	9	-3	-3	-3	-3	-3	-3	-3	-3	-3	-3	-3	-3	-3	-3	-3	-3	-3	-3	-3	-3	-3	-3	-3
92	2023/5/15 10:43:27	353秒	微信	N/A	2	45	2	4	4	4	√	×	×	×	×	×	×	√	×	×	√	(空)	×	×	无	-2	√	√	×	√	√	×	×	√	×	×	√	√	√	×	-3	-3	-3	-3	-3	-3	-3	-3	-3
93	2023/5/15 10:43:28	312秒	微信	N/A	2	28	2	2	4	4	√	×	×	×	√	×	×	×	×	×	√	√	×	×	无	12	-3	-3	-3	-3	-3	-3	-3	-3	-3	-3	-3	-3	-3	-3	-3	-3	-3	-3	-3	-3	-3	-3	-3
94	2023/5/15 10:43:29	123秒	微信	N/A	-2	50	1	1	5	4	(空)	(空)	(空)	(空)	(空)	√	(空)	(空)	(空)	(空)	(空)	√	(空)	(空)	无	12	-3	-3	-3	-3	-3	-3	-3	-3	-3	-3	-3	-3	-3	-3	-3	-3	-3	-3	-3	-3	-3	-3	-3
95	2023/5/15 10:43:40	524秒	微信	N/A	2	37	1	3	5	4	×	×	×	×	×	√	√	√	√	√	√	√	√	√	无	13	-3	-3	-3	-3	-3	-3	-3	-3	-3	-3	-3	-3	-3	-3	-3	-3	-3	-3	-3	-3	-3	-3	-3
96	2023/5/15 10:43:44	371秒	微信	N/A	2	47	2	4	4	4	√	×	√	×	√	×	×	×	×	×	√	√	×	×	无	12	-3	-3	-3	-3	-3	-3	-3	-3	-3	-3	-3	-3	-3	-3	-3	-3	-3	-3	-3	-3	-3	-3	-3
97	2023/5/15 10:44:49	1792秒	微信	N/A	2	43	2	4	2	4	√	×	×	×	×	√	√	√	√	√	√	√	√	√	无	9	-3	-3	-3	-3	-3	-3	-3	-3	-3	-3	-3	-3	-3	-3	-3	-3	-3	-3	-3	-3	-3	-3	-3
98	2023/5/15 10:44:55	228秒	企业微信	N/A	1	34	2	3	4	4	√	√	√	√	×	√	√	√	√	√	√	√	√	√	无	1	√	√	√	√	√	√	√	√	√	√	√	√	√	√	-3	-3	-3	-3	-3	-3	-3	-3	-3
99	2023/5/15 10:45:25	799秒	微信	N/A	2	30	1	2	4	4	√	√	√	√	√	√	√	√	√	√	×	√	√	√	无	13	-3	-3	-3	-3	-3	-3	-3	-3	-3	-3	-3	-3	-3	-3	-3	-3	-3	-3	-3	-3	-3	-3	-3
100	2023/5/15 10:45:29	263秒	微信	N/A	2	45	1	4	4	4	×	√	×	√	√	√	√	√	√	√	√	√	×	×	无	13	-3	-3	-3	-3	-3	-3	-3	-3	-3	-3	-3	-3	-3	-3	-3	-3	-3	-3	-3	-3	-3	-3	-3
101	2023/5/15 10:45:58	282秒	微信	N/A	2	37	2	4	5	4	×	×	×	×	×	×	×	×	×	×	×	×	×	×	无	12	-3	-3	-3	-3	-3	-3	-3	-3	-3	-3	-3	-3	-3	-3	-3	-3	-3	-3	-3	-3	-3	-3	-3
102	2023/5/15 10:46:23	111秒	微信	N/A	2	36	1	4	4	4	√	√	√	√	√	√	√	√	√	√	√	√	√	√	无	5	-3	-3	-3	-3	-3	-3	-3	-3	-3	-3	-3	-3	-3	-3	-3	-3	-3	-3	-3	-3	-3	-3	-3
103	2023/5/15 10:46:33	412秒	微信	N/A	2	24	2	1	5	4	×	×	×	×	×	×	×	×	×	×	×	×	×	×	无	9	-3	-3	-3	-3	-3	-3	-3	-3	-3	-3	-3	-3	-3	-3	-3	-3	-3	-3	-3	-3	-3	-3	-3
104	2023/5/15 10:46:47	186秒	微信	N/A	2	25	2	2	4	4	√	√	√	√	√	√	√	√	√	√	√	√	√	√	无	4	-3	-3	-3	-3	-3	-3	-3	-3	-3	-3	-3	-3	-3	-3	-3	-3	-3	-3	-3	-3	-3	-3	-3
105	2023/5/15 10:48:20	163秒	微信	N/A	2	35	2	4	4	4	√	√	×	×	√	×	√	√	×	×	(空)	√	×	×	无	12	-3	-3	-3	-3	-3	-3	-3	-3	-3	-3	-3	-3	-3	-3	-3	-3	-3	-3	-3	-3	-3	-3	-3
106	2023/5/15 10:49:03	117秒	微信	N/A	2	23	2	1	5	4	√	√	√	√	√	√	√	×	×	×	√	√	×	√	无	12	-3	-3	-3	-3	-3	-3	-3	-3	-3	-3	-3	-3	-3	-3	-3	-3	-3	-3	-3	-3	-3	-3	-3
107	2023/5/15 10:49:04	136秒	微信	N/A	2	35	1	4	4	4	×	×	×	×	×	×	×	×	×	×	×	×	×	×	无	12	-3	-3	-3	-3	-3	-3	-3	-3	-3	-3	-3	-3	-3	-3	-3	-3	-3	-3	-3	-3	-3	-3	-3
108	2023/5/15 10:49:48	372秒	微信	N/A	2	52	2	4	5	4	×	√	×	×	×	√	×	×	√	×	√	×	×	×	无	13	-3	-3	-3	-3	-3	-3	-3	-3	-3	-3	-3	-3	-3	-3	-3	-3	-3	-3	-3	-3	-3	-3	-3
109	2023/5/15 10:51:08	223秒	微信	N/A	2	26	2	1	4	4	√	√	√	√	√	√	√	√	√	√	√	√	√	√	无	12	-3	-3	-3	-3	-3	-3	-3	-3	-3	-3	-3	-3	-3	-3	-3	-3	-3	-3	-3	-3	-3	-3	-3
110	2023/5/15 10:53:06	202秒	微信	N/A	2	30	2	4	4	4	√	√	×	√	×	√	√	√	√	√	√	√	√	√	无	12	-3	-3	-3	-3	-3	-3	-3	-3	-3	-3	-3	-3	-3	-3	-3	-3	-3	-3	-3	-3	-3	-3	-3
111	2023/5/15 10:54:11	819秒	微信	N/A	2	38	1	4	3	4	×	×	×	×	×	√	×	×	×	×	×	×	×	×	无	9	-3	-3	-3	-3	-3	-3	-3	-3	-3	-3	-3	-3	-3	-3	-3	-3	-3	-3	-3	-3	-3	-3	-3
112	2023/5/15 10:54:29	2028秒	微信	N/A	2	46	2	4	4	4	×	×	×	×	×	√	×	√	×	√	√	√	√	√	无	12	-3	-3	-3	-3	-3	-3	-3	-3	-3	-3	-3	-3	-3	-3	-3	-3	-3	-3	-3	-3	-3	-3	-3
113	2023/5/15 10:54:38	181秒	企业微信	N/A	4	29	2	3	5	4	√	√	×	√	√	√	√	√	√	√	√	√	√	√	无	14	-3	-3	-3	-3	-3	-3	-3	-3	-3	-3	-3	-3	-3	-3	-3	-3	-3	-3	-3	-3	-3	-3	-3
114	2023/5/15 10:54:50	83秒	企业微信	N/A	4	28	2	3	5	4	√	√	√	√	√	√	√	√	√	√	√	√	√	√	无	14	-3	-3	-3	-3	-3	-3	-3	-3	-3	-3	-3	-3	-3	-3	-3	-3	-3	-3	-3	-3	-3	-3	-3
115	2023/5/15 10:54:55	232秒	微信	N/A	2	36	2	4	3	4	×	×	(空)	×	√	√	√	√	√	√	√	√	√	√	无	12	-3	-3	-3	-3	-3	-3	-3	-3	-3	-3	-3	-3	-3	-3	-3	-3	-3	-3	-3	-3	-3	-3	-3
116	2023/5/15 10:55:05	289秒	微信	N/A	2	43	1	4	4	4	×	×	×	×	×	×	×	×	√	√	√	√	√	√	无	12	-3	-3	-3	-3	-3	-3	-3	-3	-3	-3	-3	-3	-3	-3	-3	-3	-3	-3	-3	-3	-3	-3	-3
117	2023/5/15 10:55:54	136秒	微信	N/A	2	31	1	3	4	4	√	√	√	√	√	√	√	√	√	√	√	√	×	√	无	12	-3	-3	-3	-3	-3	-3	-3	-3	-3	-3	-3	-3	-3	-3	-3	-3	-3	-3	-3	-3	-3	-3	-3
118	2023/5/15 10:56:40	210秒	微信	N/A	2	46	2	4	4	4	√	√	√	√	√	√	√	√	√	√	√	√	√	√	无	12	-3	-3	-3	-3	-3	-3	-3	-3	-3	-3	-3	-3	-3	-3	-3	-3	-3	-3	-3	-3	-3	-3	-3
119	2023/5/15 10:57:30	357秒	微信	N/A	2	49	2	4	4	4	×	×	×	√	√	√	√	√	×	×	×	√	×	√	无	12	-3	-3	-3	-3	-3	-3	-3	-3	-3	-3	-3	-3	-3	-3	-3	-3	-3	-3	-3	-3	-3	-3	-3
120	2023/5/15 10:58:49	204秒	微信	N/A	2	31	2	3	4	4	√	√	√	√	√	√	√	√	√	√	√	√	√	√	无	12	-3	-3	-3	-3	-3	-3	-3	-3	-3	-3	-3	-3	-3	-3	-3	-3	-3	-3	-3	-3	-3	-3	-3
121	2023/5/15 10:59:47	95秒	微信	N/A	2	30	2	3	4	4	√	√	√	√	√	√	√	√	√	√	√	√	√	√	无	12	-3	-3	-3	-3	-3	-3	-3	-3	-3	-3	-3	-3	-3	-3	-3	-3	-3	-3	-3	-3	-3	-3	-3
122	2023/5/15 11:02:24	291秒	微信	N/A	2	49	2	4	3	4	×	×	×	×	√	√	×	√	×	×	×	√	×	×	无	12	-3	-3	-3	-3	-3	-3	-3	-3	-3	-3	-3	-3	-3	-3	-3	-3	-3	-3	-3	-3	-3	-3	-3
123	2023/5/15 11:02:30	914秒	微信	N/A	2	53	-2	4	4	4	√	×	×	√	√	√	√	√	×	×	×	√	×	×	无	12	-3	-3	-3	-3	-3	-3	-3	-3	-3	-3	-3	-3	-3	-3	-3	-3	-3	-3	-3	-3	-3	-3	-3
124	2023/5/15 11:03:07	210秒	微信	N/A	4	36	1	4	5	4	×	×	×	×	×	×	×	×	×	×	×	×	×	×	无	14	-3	-3	-3	-3	-3	-3	-3	-3	-3	-3	-3	-3	-3	-3	-3	-3	-3	-3	-3	-3	-3	-3	-3
125	2023/5/15 11:03:54	175秒	微信	N/A	2	32	2	3	3	4	×	×	×	×	×	×	×	×	×	×	×	×	×	×	无	12	-3	-3	-3	-3	-3	-3	-3	-3	-3	-3	-3	-3	-3	-3	-3	-3	-3	-3	-3	-3	-3	-3	-3
126	2023/5/15 11:04:11	160秒	企业微信	N/A	1	38	1	4	2	4	×	×	×	×	×	×	×	×	×	×	×	×	×	√	无	9	-3	-3	-3	-3	-3	-3	-3	-3	-3	-3	-3	-3	-3	-3	-3	-3	-3	-3	-3	-3	-3	-3	-3
127	2023/5/15 11:04:34	216秒	微信	N/A	2	50	1	4	2	3	×	×	×	×	×	√	×	√	×	×	√	√	×	×	无	12	-3	-3	-3	-3	-3	-3	-3	-3	-3	-3	-3	-3	-3	-3	-3	-3	-3	-3	-3	-3	-3	-3	-3
128	2023/5/15 11:06:03	224秒	微信	N/A	2	31	2	4	5	4	×	×	×	×	×	×	×	×	×	×	×	√	×	×	无	12	-3	-3	-3	-3	-3	-3	-3	-3	-3	-3	-3	-3	-3	-3	-3	-3	-3	-3	-3	-3	-3	-3	-3
129	2023/5/15 11:06:34	888秒	微信	N/A	4	50	1	4	5	4	×	×	×	×	×	×	×	×	×	×	×	×	×	×	无	14	-3	-3	-3	-3	-3	-3	-3	-3	-3	-3	-3	-3	-3	-3	-3	-3	-3	-3	-3	-3	-3	-3	-3
130	2023/5/15 11:06:39	108秒	微信	N/A	2	26	2	3	4	4	√	√	(空)	√	√	√	√	√	√	×	√	×	√	√	无	12	-3	-3	-3	-3	-3	-3	-3	-3	-3	-3	-3	-3	-3	-3	-3	-3	-3	-3	-3	-3	-3	-3	-3
131	2023/5/15 11:06:51	340秒	微信	N/A	2	60	1	4	4	4	√	×	√	√	√	√	√	√	√	√	√	√	×	√	有	12	-3	-3	-3	-3	-3	-3	-3	-3	-3	-3	-3	-3	-3	-3	-3	-3	-3	-3	-3	-3	-3	-3	-3
132	2023/5/15 11:07:58	632秒	微信	N/A	2	38	2	4	3	4	√	√	×	×	×	√	√	√	√	×	√	√	√	√	无	12	-3	-3	-3	-3	-3	-3	-3	-3	-3	-3	-3	-3	-3	-3	-3	-3	-3	-3	-3	-3	-3	-3	-3
133	2023/5/15 11:09:36	188秒	微信	N/A	2	32	2	4	4	4	×	×	×	×	×	×	×	×	×	×	×	√	×	×	无	12	-3	-3	-3	-3	-3	-3	-3	-3	-3	-3	-3	-3	-3	-3	-3	-3	-3	-3	-3	-3	-3	-3	-3
134	2023/5/15 11:10:17	127秒	微信	N/A	2	25	2	2	4	4	√	√	√	√	√	√	√	√	√	√	√	√	√	√	无	11	-3	-3	-3	-3	-3	-3	-3	-3	-3	-3	-3	-3	-3	-3	-3	-3	-3	-3	-3	-3	-3	-3	-3
135	2023/5/15 11:11:16	180秒	链接	直接访问	2	22	2	1	5	4	√	√	√	√	√	√	√	√	√	√	√	√	√	√	无	12	-3	-3	-3	-3	-3	-3	-3	-3	-3	-3	-3	-3	-3	-3	-3	-3	-3	-3	-3	-3	-3	-3	-3
136	2023/5/15 11:11:41	128秒	链接	直接访问	2	34	2	2	4	4	√	√	√	×	×	√	×	√	√	×	×	√	√	√	无	12	-3	-3	-3	-3	-3	-3	-3	-3	-3	-3	-3	-3	-3	-3	-3	-3	-3	-3	-3	-3	-3	-3	-3
137	2023/5/15 11:12:34	145秒	链接	直接访问	2	33	2	3	4	4	×	×	×	×	×	×	×	×	×	√	×	×	×	×	无	12	-3	-3	-3	-3	-3	-3	-3	-3	-3	-3	-3	-3	-3	-3	-3	-3	-3	-3	-3	-3	-3	-3	-3
138	2023/5/15 11:15:11	120秒	微信	N/A	2	28	1	2	5	4	×	√	×	×	×	√	√	√	√	√	√	√	√	√	无	5	-3	-3	-3	-3	-3	-3	-3	-3	-3	-3	-3	-3	-3	-3	-3	-3	-3	-3	-3	-3	-3	-3	-3
139	2023/5/15 11:15:57	96秒	微信	N/A	2	33	2	3	5	4	√	√	√	√	√	√	√	√	√	√	√	√	√	√	无	11	-3	-3	-3	-3	-3	-3	-3	-3	-3	-3	-3	-3	-3	-3	-3	-3	-3	-3	-3	-3	-3	-3	-3
140	2023/5/15 11:16:28	1617秒	微信	N/A	2	54	1	4	3	4	(空)	(空)	(空)	(空)	(空)	(空)	(空)	(空)	(空)	(空)	(空)	(空)	×	(空)	无	13	-3	-3	-3	-3	-3	-3	-3	-3	-3	-3	-3	-3	-3	-3	-3	-3	-3	-3	-3	-3	-3	-3	-3
141	2023/5/15 11:16:35	204秒	微信	N/A	2	30	2	4	4	4	×	×	×	×	×	×	×	×	×	×	×	×	×	×	无	12	-3	-3	-3	-3	-3	-3	-3	-3	-3	-3	-3	-3	-3	-3	-3	-3	-3	-3	-3	-3	-3	-3	-3
142	2023/5/15 11:16:58	169秒	微信	N/A	2	33	1	3	3	4	√	√	√	√	√	√	√	√	√	√	√	√	√	√	无	12	-3	-3	-3	-3	-3	-3	-3	-3	-3	-3	-3	-3	-3	-3	-3	-3	-3	-3	-3	-3	-3	-3	-3
143	2023/5/15 11:17:30	203秒	链接	直接访问	2	36	1	4	3	4	×	×	×	×	√	√	√	√	√	√	(空)	√	√	√	无	12	-3	-3	-3	-3	-3	-3	-3	-3	-3	-3	-3	-3	-3	-3	-3	-3	-3	-3	-3	-3	-3	-3	-3
144	2023/5/15 11:18:17	206秒	微信	N/A	2	42	1	4	3	4	√	√	√	√	√	√	√	√	√	√	√	√	√	√	无	12	-3	-3	-3	-3	-3	-3	-3	-3	-3	-3	-3	-3	-3	-3	-3	-3	-3	-3	-3	-3	-3	-3	-3
145	2023/5/15 11:19:23	118秒	微信	N/A	2	25	1	2	5	4	×	×	×	×	×	×	×	×	×	×	×	×	×	×	无	11	-3	-3	-3	-3	-3	-3	-3	-3	-3	-3	-3	-3	-3	-3	-3	-3	-3	-3	-3	-3	-3	-3	-3
146	2023/5/15 11:20:37	152秒	微信	N/A	2	33	2	3	3	4	×	×	×	×	×	×	×	×	√	√	√	√	√	√	无	12	-3	-3	-3	-3	-3	-3	-3	-3	-3	-3	-3	-3	-3	-3	-3	-3	-3	-3	-3	-3	-3	-3	-3
147	2023/5/15 11:20:53	167秒	微信	N/A	2	35	1	3	5	4	√	√	×	×	×	√	√	√	√	√	√	√	√	√	无	12	-3	-3	-3	-3	-3	-3	-3	-3	-3	-3	-3	-3	-3	-3	-3	-3	-3	-3	-3	-3	-3	-3	-3
148	2023/5/15 11:21:09	230秒	微信	N/A	2	42	1	1	5	2	×	×	×	√	×	√	×	√	×	×	√	×	×	×	无	11	-3	-3	-3	-3	-3	-3	-3	-3	-3	-3	-3	-3	-3	-3	-3	-3	-3	-3	-3	-3	-3	-3	-3
149	2023/5/15 11:21:54	179秒	微信	N/A	2	37	2	4	3	4	×	√	×	√	√	√	√	√	√	(空)	√	√	√	√	无	12	-3	-3	-3	-3	-3	-3	-3	-3	-3	-3	-3	-3	-3	-3	-3	-3	-3	-3	-3	-3	-3	-3	-3
150	2023/5/15 11:22:20	527秒	微信	N/A	4	42	1	4	4	4	×	×	(空)	×	×	√	×	×	×	×	√	√	×	×	无	12	-3	-3	-3	-3	-3	-3	-3	-3	-3	-3	-3	-3	-3	-3	-3	-3	-3	-3	-3	-3	-3	-3	-3
151	2023/5/15 11:22:27	712秒	微信	N/A	2	32	1	3	4	4	×	×	×	×	√	√	×	×	×	×	×	√	×	×	无	12	-3	-3	-3	-3	-3	-3	-3	-3	-3	-3	-3	-3	-3	-3	-3	-3	-3	-3	-3	-3	-3	-3	-3
152	2023/5/15 11:22:33	113秒	微信	N/A	2	22	2	1	4	4	×	×	×	×	×	×	×	×	×	×	√	×	×	×	无	11	-3	-3	-3	-3	-3	-3	-3	-3	-3	-3	-3	-3	-3	-3	-3	-3	-3	-3	-3	-3	-3	-3	-3
153	2023/5/15 11:23:01	3735秒	微信	N/A	2	42	1	4	4	3	√	√	√	×	×	√	√	√	√	√	√	×	√	√	无	9	-3	-3	-3	-3	-3	-3	-3	-3	-3	-3	-3	-3	-3	-3	-3	-3	-3	-3	-3	-3	-3	-3	-3
154	2023/5/15 11:23:34	188秒	微信	N/A	2	27	2	2	4	4	√	×	×	×	×	×	×	×	×	×	√	×	×	×	无	11	-3	-3	-3	-3	-3	-3	-3	-3	-3	-3	-3	-3	-3	-3	-3	-3	-3	-3	-3	-3	-3	-3	-3
155	2023/5/15 11:24:11	160秒	微信	N/A	2	28	1	1	5	4	×	×	×	×	×	×	×	×	×	×	√	×	×	×	无	11	-3	-3	-3	-3	-3	-3	-3	-3	-3	-3	-3	-3	-3	-3	-3	-3	-3	-3	-3	-3	-3	-3	-3
156	2023/5/15 11:24:13	525秒	微信	N/A	3	45岁乚	2	4	4	4	√	√	×	√	×	√	√	√	√	√	√	√	√	√	无	12	-3	-3	-3	-3	-3	-3	-3	-3	-3	-3	-3	-3	-3	-3	-3	-3	-3	-3	-3	-3	-3	-3	-3
157	2023/5/15 11:25:23	241秒	微信	N/A	2	47	1	4	3	4	√	√	√	√	√	√	√	√	×	×	(空)	√	√	√	无	12	-3	-3	-3	-3	-3	-3	-3	-3	-3	-3	-3	-3	-3	-3	-3	-3	-3	-3	-3	-3	-3	-3	-3
158	2023/5/15 11:26:39	155秒	微信	N/A	2	27	2	2	4	4	×	×	×	×	√	√	×	×	×	×	×	√	×	×	无	12	-3	-3	-3	-3	-3	-3	-3	-3	-3	-3	-3	-3	-3	-3	-3	-3	-3	-3	-3	-3	-3	-3	-3
159	2023/5/15 11:27:26	442秒	微信	N/A	2	43	1	4	4	4	×	×	×	×	×	√	√	√	√	√	√	√	√	√	无	12	-3	-3	-3	-3	-3	-3	-3	-3	-3	-3	-3	-3	-3	-3	-3	-3	-3	-3	-3	-3	-3	-3	-3
160	2023/5/15 11:28:54	144秒	微信	N/A	2	28	2	2	4	4	√	√	√	√	√	√	√	√	√	√	√	√	√	√	无	12	-3	-3	-3	-3	-3	-3	-3	-3	-3	-3	-3	-3	-3	-3	-3	-3	-3	-3	-3	-3	-3	-3	-3
161	2023/5/15 11:30:25	482秒	微信	N/A	2	56	1	4	4	4	×	×	×	√	√	√	√	√	√	√	√	√	√	√	无	13	-3	-3	-3	-3	-3	-3	-3	-3	-3	-3	-3	-3	-3	-3	-3	-3	-3	-3	-3	-3	-3	-3	-3
162	2023/5/15 11:30:37	143秒	微信	N/A	2	24	2	1	5	4	√	√	√	√	√	√	√	√	√	√	√	√	√	√	无	11	-3	-3	-3	-3	-3	-3	-3	-3	-3	-3	-3	-3	-3	-3	-3	-3	-3	-3	-3	-3	-3	-3	-3
163	2023/5/15 11:30:45	631秒	微信	N/A	2	46	1	4	3	4	√	√	√	√	√	√	√	√	√	√	√	√	√	√	无	11	-3	-3	-3	-3	-3	-3	-3	-3	-3	-3	-3	-3	-3	-3	-3	-3	-3	-3	-3	-3	-3	-3	-3
164	2023/5/15 11:31:21	103秒	微信	N/A	2	29	2	3	4	4	(空)	(空)	(空)	(空)	(空)	√	(空)	(空)	(空)	(空)	√	(空)	(空)	(空)	无	11	-3	-3	-3	-3	-3	-3	-3	-3	-3	-3	-3	-3	-3	-3	-3	-3	-3	-3	-3	-3	-3	-3	-3
165	2023/5/15 11:33:19	94秒	微信	N/A	2	28	2	2	4	4	×	(空)	×	×	×	√	√	×	√	×	√	√	√	√	无	4	-3	-3	-3	-3	-3	-3	-3	-3	-3	-3	-3	-3	-3	-3	-3	-3	-3	-3	-3	-3	-3	-3	-3
166	2023/5/15 11:34:23	219秒	微信	N/A	2	34	2	4	4	4	√	×	√	×	√	√	√	√	√	√	√	√	√	√	无	12	-3	-3	-3	-3	-3	-3	-3	-3	-3	-3	-3	-3	-3	-3	-3	-3	-3	-3	-3	-3	-3	-3	-3
167	2023/5/15 11:35:31	157秒	微信	N/A	2	32	2	4	3	4	×	×	×	×	×	×	×	×	×	×	×	×	×	×	无	11	-3	-3	-3	-3	-3	-3	-3	-3	-3	-3	-3	-3	-3	-3	-3	-3	-3	-3	-3	-3	-3	-3	-3
168	2023/5/15 11:35:42	452秒	企业微信	N/A	2	36	2	4	3	4	√	√	√	√	√	√	(空)	√	×	√	√	√	√	√	无	9	-3	-3	-3	-3	-3	-3	-3	-3	-3	-3	-3	-3	-3	-3	-3	-3	-3	-3	-3	-3	-3	-3	-3
169	2023/5/15 11:36:11	120秒	微信	N/A	2	31	1	3	4	4	√	√	√	√	√	√	√	√	√	√	√	√	√	√	无	12	-3	-3	-3	-3	-3	-3	-3	-3	-3	-3	-3	-3	-3	-3	-3	-3	-3	-3	-3	-3	-3	-3	-3
170	2023/5/15 11:36:17	126秒	微信	N/A	2	27	2	2	4	4	√	√	√	√	√	√	√	√	√	√	√	√	√	√	无	12	-3	-3	-3	-3	-3	-3	-3	-3	-3	-3	-3	-3	-3	-3	-3	-3	-3	-3	-3	-3	-3	-3	-3
171	2023/5/15 11:36:32	141秒	微信	N/A	2	21	2	1	4	4	×	×	×	×	×	√	×	√	×	×	(空)	(空)	(空)	(空)	无	11	-3	-3	-3	-3	-3	-3	-3	-3	-3	-3	-3	-3	-3	-3	-3	-3	-3	-3	-3	-3	-3	-3	-3
172	2023/5/15 11:36:44	267秒	微信	N/A	2	42	1	4	3	4	√	√	√	√	√	√	√	√	×	×	×	√	√	√	无	12	-3	-3	-3	-3	-3	-3	-3	-3	-3	-3	-3	-3	-3	-3	-3	-3	-3	-3	-3	-3	-3	-3	-3
173	2023/5/15 11:36:46	100秒	微信	N/A	2	28	2	2	4	4	√	√	√	√	√	√	√	√	√	√	√	√	√	√	无	14	-3	-3	-3	-3	-3	-3	-3	-3	-3	-3	-3	-3	-3	-3	-3	-3	-3	-3	-3	-3	-3	-3	-3
174	2023/5/15 11:37:17	171秒	微信	N/A	2	28	2	1	4	4	×	×	×	×	×	×	×	×	×	×	×	×	×	×	无	11	-3	-3	-3	-3	-3	-3	-3	-3	-3	-3	-3	-3	-3	-3	-3	-3	-3	-3	-3	-3	-3	-3	-3
175	2023/5/15 11:38:04	224秒	微信	N/A	2	36	-2	4	5	4	√	√	√	√	√	√	√	√	√	√	√	√	√	√	利益相关者	12	-3	-3	-3	-3	-3	-3	-3	-3	-3	-3	-3	-3	-3	-3	-3	-3	-3	-3	-3	-3	-3	-3	-3
176	2023/5/15 11:38:07	104秒	微信	N/A	2	29	2	4	4	4	√	√	√	√	√	√	√	√	√	√	√	√	√	√	无	12	-3	-3	-3	-3	-3	-3	-3	-3	-3	-3	-3	-3	-3	-3	-3	-3	-3	-3	-3	-3	-3	-3	-3
177	2023/5/15 11:38:18	160秒	企业微信	N/A	2	32岁	2	3	3	4	×	×	×	×	×	×	×	×	×	×	×	×	×	×	无	9	-3	-3	-3	-3	-3	-3	-3	-3	-3	-3	-3	-3	-3	-3	-3	-3	-3	-3	-3	-3	-3	-3	-3
178	2023/5/15 11:38:47	147秒	微信	N/A	2	45	2	4	2	4	√	√	×	(空)	√	√	√	√	(空)	√	√	√	√	√	无	12	-3	-3	-3	-3	-3	-3	-3	-3	-3	-3	-3	-3	-3	-3	-3	-3	-3	-3	-3	-3	-3	-3	-3
179	2023/5/15 11:38:59	155秒	微信	N/A	2	30	2	2	4	4	×	×	×	×	×	×	×	×	×	×	×	×	×	×	无	11	-3	-3	-3	-3	-3	-3	-3	-3	-3	-3	-3	-3	-3	-3	-3	-3	-3	-3	-3	-3	-3	-3	-3
180	2023/5/15 11:39:20	220秒	微信	N/A	2	46	2	4	4	4	√	√	√	√	√	√	√	√	√	√	√	√	√	√	无	4	-3	-3	-3	-3	-3	-3	-3	-3	-3	-3	-3	-3	-3	-3	-3	-3	-3	-3	-3	-3	-3	-3	-3
181	2023/5/15 11:40:02	172秒	微信	N/A	2	32	2	4	4	4	×	×	×	×	×	×	×	×	×	×	×	×	×	×	无	11	-3	-3	-3	-3	-3	-3	-3	-3	-3	-3	-3	-3	-3	-3	-3	-3	-3	-3	-3	-3	-3	-3	-3
182	2023/5/15 11:40:37	163秒	微信	N/A	2	30	2	4	4	4	×	×	×	√	×	√	√	√	√	√	√	√	√	×	无	11	-3	-3	-3	-3	-3	-3	-3	-3	-3	-3	-3	-3	-3	-3	-3	-3	-3	-3	-3	-3	-3	-3	-3
183	2023/5/15 11:41:22	194秒	微信	N/A	2	37	2	4	4	4	√	√	√	√	√	√	√	√	×	×	×	√	×	×	无	4	-3	-3	-3	-3	-3	-3	-3	-3	-3	-3	-3	-3	-3	-3	-3	-3	-3	-3	-3	-3	-3	-3	-3
184	2023/5/15 11:41:35	203秒	微信	N/A	2	37	1	4	5	4	×	×	×	×	×	×	×	×	×	×	×	×	√	√	无	13	-3	-3	-3	-3	-3	-3	-3	-3	-3	-3	-3	-3	-3	-3	-3	-3	-3	-3	-3	-3	-3	-3	-3
185	2023/5/15 11:42:04	207秒	微信	N/A	2	34	1	3	5	4	×	×	×	×	×	×	×	×	×	×	√	√	√	×	无	13	-3	-3	-3	-3	-3	-3	-3	-3	-3	-3	-3	-3	-3	-3	-3	-3	-3	-3	-3	-3	-3	-3	-3
186	2023/5/15 11:42:54	366秒	微信	N/A	2	43	2	4	2	4	√	√	√	√	√	√	√	√	√	√	√	√	√	√	有	5	-3	-3	-3	-3	-3	-3	-3	-3	-3	-3	-3	-3	-3	-3	-3	-3	-3	-3	-3	-3	-3	-3	-3
187	2023/5/15 11:44:09	175秒	微信	N/A	2	29	2	2	4	4	√	√	√	√	√	√	√	√	√	√	√	√	×	√	无	12	-3	-3	-3	-3	-3	-3	-3	-3	-3	-3	-3	-3	-3	-3	-3	-3	-3	-3	-3	-3	-3	-3	-3
188	2023/5/15 11:45:45	214秒	微信	N/A	2	33	1	4	3	4	×	×	×	×	×	√	√	√	√	√	√	√	×	√	无	12	-3	-3	-3	-3	-3	-3	-3	-3	-3	-3	-3	-3	-3	-3	-3	-3	-3	-3	-3	-3	-3	-3	-3
189	2023/5/15 11:47:23	130秒	微信	N/A	2	22	2	1	5	4	√	√	√	√	√	√	√	√	√	√	√	√	√	√	无	12	-3	-3	-3	-3	-3	-3	-3	-3	-3	-3	-3	-3	-3	-3	-3	-3	-3	-3	-3	-3	-3	-3	-3
190	2023/5/15 11:48:39	169秒	微信	N/A	2	28	2	2	4	4	√	√	√	√	√	√	(空)	√	√	√	√	√	√	√	无	11	-3	-3	-3	-3	-3	-3	-3	-3	-3	-3	-3	-3	-3	-3	-3	-3	-3	-3	-3	-3	-3	-3	-3
191	2023/5/15 11:50:18	129秒	微信	N/A	2	25	2	2	4	1	√	√	√	√	×	√	√	√	√	√	√	√	√	√	无	12	-3	-3	-3	-3	-3	-3	-3	-3	-3	-3	-3	-3	-3	-3	-3	-3	-3	-3	-3	-3	-3	-3	-3
192	2023/5/15 11:53:37	318秒	微信	N/A	2	45	2	4	4	4	×	×	×	×	√	√	×	√	×	×	×	×	×	×	无	12	-3	-3	-3	-3	-3	-3	-3	-3	-3	-3	-3	-3	-3	-3	-3	-3	-3	-3	-3	-3	-3	-3	-3
193	2023/5/15 11:54:24	1085秒	微信	N/A	2	45	2	4	4	4	√	√	√	√	√	√	√	√	√	√	√	√	√	√	无	12	-3	-3	-3	-3	-3	-3	-3	-3	-3	-3	-3	-3	-3	-3	-3	-3	-3	-3	-3	-3	-3	-3	-3
194	2023/5/15 11:54:43	287秒	微信	N/A	2	30	2	3	4	4	√	√	√	√	√	√	√	√	√	√	(空)	√	√	√	无	12	-3	-3	-3	-3	-3	-3	-3	-3	-3	-3	-3	-3	-3	-3	-3	-3	-3	-3	-3	-3	-3	-3	-3
195	2023/5/15 11:54:45	234秒	微信	N/A	2	49	2	4	4	4	√	√	√	√	√	√	√	√	√	√	√	√	√	√	无	12	-3	-3	-3	-3	-3	-3	-3	-3	-3	-3	-3	-3	-3	-3	-3	-3	-3	-3	-3	-3	-3	-3	-3
196	2023/5/15 11:56:06	144秒	微信	N/A	2	32	2	4	3	4	√	(空)	√	√	√	√	√	√	√	√	√	√	√	√	无	12	-3	-3	-3	-3	-3	-3	-3	-3	-3	-3	-3	-3	-3	-3	-3	-3	-3	-3	-3	-3	-3	-3	-3
197	2023/5/15 11:57:36	179秒	微信	N/A	2	47	2	4	4	4	×	×	×	×	√	√	×	×	×	×	×	√	×	×	无	12	-3	-3	-3	-3	-3	-3	-3	-3	-3	-3	-3	-3	-3	-3	-3	-3	-3	-3	-3	-3	-3	-3	-3
198	2023/5/15 11:58:02	200秒	微信	N/A	2	26	2	1	5	4	√	√	√	√	√	√	√	√	√	√	√	√	√	√	无	12	-3	-3	-3	-3	-3	-3	-3	-3	-3	-3	-3	-3	-3	-3	-3	-3	-3	-3	-3	-3	-3	-3	-3
199	2023/5/15 11:59:37	267秒	微信	N/A	2	48	2	4	2	4	×	√	√	√	×	√	×	√	×	√	×	√	√	√	无	12	-3	-3	-3	-3	-3	-3	-3	-3	-3	-3	-3	-3	-3	-3	-3	-3	-3	-3	-3	-3	-3	-3	-3
200	2023/5/15 12:00:31	185秒	微信	N/A	2	43	2	4	3	4	×	×	×	×	×	√	×	×	×	×	×	×	×	×	无	5	-3	-3	-3	-3	-3	-3	-3	-3	-3	-3	-3	-3	-3	-3	-3	-3	-3	-3	-3	-3	-3	-3	-3
201	2023/5/15 12:00:39	115秒	微信	N/A	2	30	1	3	4	4	×	×	×	×	×	×	×	×	×	×	×	×	×	×	无	12	-3	-3	-3	-3	-3	-3	-3	-3	-3	-3	-3	-3	-3	-3	-3	-3	-3	-3	-3	-3	-3	-3	-3
202	2023/5/15 12:00:56	256秒	微信	N/A	2	30	1	3	4	2	×	×	×	×	×	×	×	×	×	×	×	×	×	×	无	12	-3	-3	-3	-3	-3	-3	-3	-3	-3	-3	-3	-3	-3	-3	-3	-3	-3	-3	-3	-3	-3	-3	-3
203	2023/5/15 12:00:59	216秒	微信	N/A	2	33	1	3	4	2	×	×	×	×	×	×	×	×	×	×	×	×	×	×	无	12	-3	-3	-3	-3	-3	-3	-3	-3	-3	-3	-3	-3	-3	-3	-3	-3	-3	-3	-3	-3	-3	-3	-3
204	2023/5/15 12:03:38	609秒	微信	N/A	2	41	1	4	4	4	√	√	×	×	×	√	√	√	×	×	×	√	√	√	无	13	-3	-3	-3	-3	-3	-3	-3	-3	-3	-3	-3	-3	-3	-3	-3	-3	-3	-3	-3	-3	-3	-3	-3
205	2023/5/15 12:03:43	306秒	微信	N/A	2	47	2	4	1	3	√	√	√	√	√	√	√	√	√	√	√	√	√	√	镇政府，村委会	12	-3	-3	-3	-3	-3	-3	-3	-3	-3	-3	-3	-3	-3	-3	-3	-3	-3	-3	-3	-3	-3	-3	-3
206	2023/5/15 12:04:41	278秒	微信	N/A	2	48	2	4	4	3	√	√	√	√	√	√	×	√	√	√	√	√	√	√	无	5	-3	-3	-3	-3	-3	-3	-3	-3	-3	-3	-3	-3	-3	-3	-3	-3	-3	-3	-3	-3	-3	-3	-3
207	2023/5/15 12:05:39	184秒	微信	N/A	2	24	2	1	4	4	√	√	√	√	√	√	√	√	√	√	√	√	√	√	无	12	-3	-3	-3	-3	-3	-3	-3	-3	-3	-3	-3	-3	-3	-3	-3	-3	-3	-3	-3	-3	-3	-3	-3
208	2023/5/15 12:06:08	50秒	微信	N/A	2	28	-2	3	5	4	×	×	×	(空)	(空)	(空)	(空)	(空)	(空)	(空)	(空)	(空)	(空)	(空)	。	-2	(空)	(空)	(空)	(空)	(空)	(空)	(空)	(空)	(空)	(空)	(空)	(空)	(空)	(空)	(空)	(空)	(空)	(空)	(空)	(空)	(空)	(空)	(空)
209	2023/5/15 12:10:08	112秒	微信	N/A	2	29	2	3	4	4	×	×	×	×	×	×	×	√	×	√	×	×	×	×	无	10	-3	-3	-3	-3	-3	-3	-3	-3	-3	-3	-3	-3	-3	-3	-3	-3	-3	-3	-3	-3	-3	-3	-3
210	2023/5/15 12:10:45	141秒	微信	N/A	2	25	1	2	4	4	√	√	×	√	×	√	√	√	√	√	√	√	√	√	无	9	-3	-3	-3	-3	-3	-3	-3	-3	-3	-3	-3	-3	-3	-3	-3	-3	-3	-3	-3	-3	-3	-3	-3
211	2023/5/15 12:10:52	1019秒	微信	N/A	2	28	2	2	4	4	×	×	×	√	×	√	×	√	√	√	×	√	×	×	无	12	-3	-3	-3	-3	-3	-3	-3	-3	-3	-3	-3	-3	-3	-3	-3	-3	-3	-3	-3	-3	-3	-3	-3
212	2023/5/15 12:11:53	124秒	微信	N/A	2	24	1	1	5	4	√	√	√	√	√	(空)	√	√	√	√	√	(空)	√	√	无	12	-3	-3	-3	-3	-3	-3	-3	-3	-3	-3	-3	-3	-3	-3	-3	-3	-3	-3	-3	-3	-3	-3	-3
213	2023/5/15 12:12:09	194秒	微信	N/A	2	48	1	4	2	4	√	√	×	×	×	√	√	√	√	√	√	√	√	√	无	12	-3	-3	-3	-3	-3	-3	-3	-3	-3	-3	-3	-3	-3	-3	-3	-3	-3	-3	-3	-3	-3	-3	-3
214	2023/5/15 12:12:33	5058秒	微信	N/A	2	28	1	2	5	4	√	√	√	√	√	√	√	√	√	√	√	√	√	√	无	13	-3	-3	-3	-3	-3	-3	-3	-3	-3	-3	-3	-3	-3	-3	-3	-3	-3	-3	-3	-3	-3	-3	-3
215	2023/5/15 12:14:02	235秒	微信	N/A	2	38	2	4	4	4	×	√	×	×	×	√	√	×	×	×	×	√	√	√	无‘	13	-3	-3	-3	-3	-3	-3	-3	-3	-3	-3	-3	-3	-3	-3	-3	-3	-3	-3	-3	-3	-3	-3	-3
216	2023/5/15 12:16:05	357秒	微信	N/A	2	64	2	4	4	4	√	√	√	√	√	√	√	√	√	√	√	√	√	√	无	12	-3	-3	-3	-3	-3	-3	-3	-3	-3	-3	-3	-3	-3	-3	-3	-3	-3	-3	-3	-3	-3	-3	-3
217	2023/5/15 12:19:35	193秒	微信	N/A	2	23	2	1	5	4	√	√	√	√	√	√	√	√	√	√	√	√	√	√	患者	12	-3	-3	-3	-3	-3	-3	-3	-3	-3	-3	-3	-3	-3	-3	-3	-3	-3	-3	-3	-3	-3	-3	-3
218	2023/5/15 12:19:39	122秒	微信	N/A	2	24	2	1	5	4	√	√	√	√	√	√	√	√	√	√	√	√	√	√	无	12	-3	-3	-3	-3	-3	-3	-3	-3	-3	-3	-3	-3	-3	-3	-3	-3	-3	-3	-3	-3	-3	-3	-3
219	2023/5/15 12:19:46	706秒	微信	N/A	2	28	2	3	5	4	√	√	√	√	√	√	√	√	√	√	√	√	√	√	无	14	-3	-3	-3	-3	-3	-3	-3	-3	-3	-3	-3	-3	-3	-3	-3	-3	-3	-3	-3	-3	-3	-3	-3
220	2023/5/15 12:21:07	271秒	微信	N/A	2	42	2	4	3	4	×	×	×	×	×	×	×	×	×	×	×	×	×	×	无	11	-3	-3	-3	-3	-3	-3	-3	-3	-3	-3	-3	-3	-3	-3	-3	-3	-3	-3	-3	-3	-3	-3	-3
221	2023/5/15 12:21:37	156秒	微信	N/A	2	38	2	4	4	4	√	√	√	√	√	√	√	√	√	√	√	√	√	√	无	12	-3	-3	-3	-3	-3	-3	-3	-3	-3	-3	-3	-3	-3	-3	-3	-3	-3	-3	-3	-3	-3	-3	-3
222	2023/5/15 12:21:39	270秒	微信	N/A	2	30	2	3	4	4	×	×	×	×	√	×	×	×	×	×	(空)	×	×	×	无	-2	(空)	(空)	(空)	(空)	(空)	(空)	(空)	(空)	(空)	(空)	(空)	(空)	(空)	(空)	(空)	(空)	(空)	(空)	(空)	(空)	(空)	(空)	(空)
223	2023/5/15 12:22:11	122秒	微信	N/A	2	23	2	1	4	4	×	×	×	×	×	×	×	(空)	×	×	×	×	×	×	无	11	-3	-3	-3	-3	-3	-3	-3	-3	-3	-3	-3	-3	-3	-3	-3	-3	-3	-3	-3	-3	-3	-3	-3
224	2023/5/15 12:22:33	114秒	微信	N/A	2	26	2	3	4	4	×	×	×	×	×	×	×	×	×	×	×	×	×	×	无	5	-3	-3	-3	-3	-3	-3	-3	-3	-3	-3	-3	-3	-3	-3	-3	-3	-3	-3	-3	-3	-3	-3	-3
225	2023/5/15 12:23:24	159秒	微信	N/A	2	28	2	3	4	4	×	√	×	×	√	√	√	√	(空)	√	(空)	√	√	×	无	11	-3	-3	-3	-3	-3	-3	-3	-3	-3	-3	-3	-3	-3	-3	-3	-3	-3	-3	-3	-3	-3	-3	-3
226	2023/5/15 12:24:05	1059秒	微信	N/A	2	53	1	4	4	4	√	√	√	√	√	√	√	√	√	√	√	√	√	√	无	13	-3	-3	-3	-3	-3	-3	-3	-3	-3	-3	-3	-3	-3	-3	-3	-3	-3	-3	-3	-3	-3	-3	-3
227	2023/5/15 12:26:03	146秒	微信	N/A	2	28	2	3	5	4	√	√	(空)	√	×	√	√	(空)	√	√	(空)	×	×	√	无	12	-3	-3	-3	-3	-3	-3	-3	-3	-3	-3	-3	-3	-3	-3	-3	-3	-3	-3	-3	-3	-3	-3	-3
228	2023/5/15 12:27:43	355秒	微信	N/A	2	30	2	3	4	4	√	√	√	√	×	√	√	√	√	√	√	√	√	√	无	12	-3	-3	-3	-3	-3	-3	-3	-3	-3	-3	-3	-3	-3	-3	-3	-3	-3	-3	-3	-3	-3	-3	-3
229	2023/5/15 12:28:48	131秒	微信	N/A	2	22	1	1	5	4	√	√	√	√	√	√	√	√	√	√	√	√	√	√	无	12	-3	-3	-3	-3	-3	-3	-3	-3	-3	-3	-3	-3	-3	-3	-3	-3	-3	-3	-3	-3	-3	-3	-3
230	2023/5/15 12:31:18	110秒	微信	N/A	2	2	2	2	4	4	√	√	√	√	×	×	×	√	×	×	×	×	×	√	无	12	-3	-3	-3	-3	-3	-3	-3	-3	-3	-3	-3	-3	-3	-3	-3	-3	-3	-3	-3	-3	-3	-3	-3
231	2023/5/15 12:31:53	111秒	微信	N/A	2	24	2	2	4	4	√	√	√	√	√	(空)	√	√	√	√	√	√	√	√	无	12	-3	-3	-3	-3	-3	-3	-3	-3	-3	-3	-3	-3	-3	-3	-3	-3	-3	-3	-3	-3	-3	-3	-3
232	2023/5/15 12:32:15	200秒	微信	N/A	2	27	2	3	4	4	√	√	√	√	√	×	√	√	√	(空)	×	×	×	√	无	12	-3	-3	-3	-3	-3	-3	-3	-3	-3	-3	-3	-3	-3	-3	-3	-3	-3	-3	-3	-3	-3	-3	-3
233	2023/5/15 12:34:19	163秒	微信	N/A	2	23	1	1	5	4	×	×	×	×	×	×	×	×	×	×	×	×	×	×	无	12	-3	-3	-3	-3	-3	-3	-3	-3	-3	-3	-3	-3	-3	-3	-3	-3	-3	-3	-3	-3	-3	-3	-3
234	2023/5/15 12:34:36	87秒	微信	N/A	2	33	1	4	3	4	×	×	×	×	×	√	√	√	√	√	√	√	×	√	无	12	-3	-3	-3	-3	-3	-3	-3	-3	-3	-3	-3	-3	-3	-3	-3	-3	-3	-3	-3	-3	-3	-3	-3
235	2023/5/15 12:41:18	265秒	微信	N/A	2	25	1	2	4	4	×	×	×	×	×	×	×	×	×	×	√	√	×	√	无	12	-3	-3	-3	-3	-3	-3	-3	-3	-3	-3	-3	-3	-3	-3	-3	-3	-3	-3	-3	-3	-3	-3	-3
236	2023/5/15 12:41:29	219秒	微信	N/A	2	34	2	4	4	2	√	√	√	√	√	√	√	√	√	√	√	√	√	√	无	12	-3	-3	-3	-3	-3	-3	-3	-3	-3	-3	-3	-3	-3	-3	-3	-3	-3	-3	-3	-3	-3	-3	-3
237	2023/5/15 12:44:52	257秒	微信	N/A	2	25	1	2	4	4	×	×	×	×	×	×	×	×	×	×	×	×	×	×	无	12	-3	-3	-3	-3	-3	-3	-3	-3	-3	-3	-3	-3	-3	-3	-3	-3	-3	-3	-3	-3	-3	-3	-3
238	2023/5/15 12:45:51	404秒	微信	N/A	2	53	2	4	4	4	√	√	√	√	×	√	√	√	×	×	(空)	×	√	√	无	13	-3	-3	-3	-3	-3	-3	-3	-3	-3	-3	-3	-3	-3	-3	-3	-3	-3	-3	-3	-3	-3	-3	-3
239	2023/5/15 12:47:27	194秒	微信	N/A	2	46	2	4	3	4	√	√	√	√	√	√	√	√	√	√	√	×	×	√	无	12	-3	-3	-3	-3	-3	-3	-3	-3	-3	-3	-3	-3	-3	-3	-3	-3	-3	-3	-3	-3	-3	-3	-3
240	2023/5/15 12:51:19	295秒	微信	N/A	2	48	2	4	2	4	√	×	×	√	√	√	√	√	√	√	×	√	√	√	人民医院	12	-3	-3	-3	-3	-3	-3	-3	-3	-3	-3	-3	-3	-3	-3	-3	-3	-3	-3	-3	-3	-3	-3	-3
241	2023/5/15 12:58:58	120秒	微信	N/A	4	35	2	1	5	4	×	×	×	×	×	×	×	×	×	×	×	×	×	×	无	3	-3	-3	-3	-3	-3	-3	-3	-3	-3	-3	-3	-3	-3	-3	-3	-3	-3	-3	-3	-3	-3	-3	-3
242	2023/5/15 12:59:26	305秒	微信	N/A	2	28岁	2	2	4	4	×	×	×	×	×	×	×	×	×	×	×	×	×	×	无	12	-3	-3	-3	-3	-3	-3	-3	-3	-3	-3	-3	-3	-3	-3	-3	-3	-3	-3	-3	-3	-3	-3	-3
243	2023/5/15 13:00:42	1167秒	微信	N/A	2	39	1	4	4	4	(空)	(空)	(空)	(空)	(空)	(空)	(空)	(空)	(空)	(空)	(空)	(空)	(空)	(空)	无	12	-3	-3	-3	-3	-3	-3	-3	-3	-3	-3	-3	-3	-3	-3	-3	-3	-3	-3	-3	-3	-3	-3	-3
244	2023/5/15 13:01:10	351秒	微信	N/A	2	29	2	3	4	4	√	(空)	√	√	√	√	√	√	√	√	√	√	√	×	无	12	-3	-3	-3	-3	-3	-3	-3	-3	-3	-3	-3	-3	-3	-3	-3	-3	-3	-3	-3	-3	-3	-3	-3
245	2023/5/15 13:01:30	277秒	微信	N/A	2	21	2	1	5	4	×	×	×	×	×	×	×	×	×	×	×	×	×	×	无	12	-3	-3	-3	-3	-3	-3	-3	-3	-3	-3	-3	-3	-3	-3	-3	-3	-3	-3	-3	-3	-3	-3	-3
246	2023/5/15 13:01:46	92秒	微信	N/A	2	27	2	3	5	4	×	(空)	(空)	(空)	(空)	(空)	(空)	(空)	(空)	(空)	(空)	(空)	(空)	(空)	无	-2	(空)	(空)	(空)	(空)	(空)	(空)	(空)	(空)	(空)	(空)	(空)	(空)	(空)	(空)	(空)	(空)	(空)	(空)	(空)	(空)	(空)	(空)	(空)
247	2023/5/15 13:01:48	66秒	微信	N/A	2	21	2	1	5	4	×	×	(空)	(空)	(空)	(空)	(空)	(空)	(空)	(空)	(空)	(空)	(空)	(空)	无	-2	(空)	(空)	(空)	(空)	(空)	(空)	(空)	(空)	(空)	(空)	(空)	(空)	(空)	(空)	(空)	(空)	(空)	(空)	(空)	(空)	(空)	(空)	(空)
248	2023/5/15 13:02:02	98秒	微信	N/A	2	26	2	3	4	4	(空)	(空)	(空)	(空)	(空)	(空)	(空)	(空)	(空)	(空)	(空)	(空)	(空)	(空)	无	-2	(空)	(空)	(空)	(空)	(空)	(空)	(空)	(空)	(空)	(空)	(空)	(空)	(空)	(空)	(空)	(空)	(空)	(空)	(空)	(空)	(空)	(空)	(空)
249	2023/5/15 13:04:07	388秒	微信	N/A	2	47	2	4	5	4	×	×	×	×	×	×	√	√	√	√	√	√	√	×	无	12	-3	-3	-3	-3	-3	-3	-3	-3	-3	-3	-3	-3	-3	-3	-3	-3	-3	-3	-3	-3	-3	-3	-3
250	2023/5/15 13:04:24	125秒	微信	N/A	2	39	1	4	4	2	√	√	√	√	√	√	√	√	√	√	√	√	√	√	无	12	-3	-3	-3	-3	-3	-3	-3	-3	-3	-3	-3	-3	-3	-3	-3	-3	-3	-3	-3	-3	-3	-3	-3
251	2023/5/15 13:08:06	249秒	微信	N/A	2	22	2	1	5	4	×	×	×	×	×	(空)	(空)	(空)	(空)	(空)	(空)	(空)	(空)	(空)	无	-2	(空)	(空)	(空)	(空)	(空)	(空)	(空)	(空)	(空)	(空)	(空)	(空)	(空)	(空)	(空)	(空)	(空)	(空)	(空)	(空)	(空)	(空)	(空)
252	2023/5/15 13:09:44	300秒	微信	N/A	2	43	2	4	4	4	√	√	√	√	√	√	√	√	√	√	√	√	√	√	无	12	-3	-3	-3	-3	-3	-3	-3	-3	-3	-3	-3	-3	-3	-3	-3	-3	-3	-3	-3	-3	-3	-3	-3
253	2023/5/15 13:09:45	131秒	微信	N/A	2	23	2	1	4	4	(空)	(空)	(空)	(空)	(空)	(空)	(空)	(空)	(空)	(空)	(空)	√	√	√	无	12	-3	-3	-3	-3	-3	-3	-3	-3	-3	-3	-3	-3	-3	-3	-3	-3	-3	-3	-3	-3	-3	-3	-3
254	2023/5/15 13:09:56	277秒	微信	N/A	2	37	2	4	5	4	×	√	×	√	×	√	√	√	×	×	×	√	×	√	无	12	-3	-3	-3	-3	-3	-3	-3	-3	-3	-3	-3	-3	-3	-3	-3	-3	-3	-3	-3	-3	-3	-3	-3
255	2023/5/15 13:11:10	243秒	微信	N/A	2	27	2	1	5	4	√	√	√	√	√	√	√	√	√	√	√	√	√	√	无	12	-3	-3	-3	-3	-3	-3	-3	-3	-3	-3	-3	-3	-3	-3	-3	-3	-3	-3	-3	-3	-3	-3	-3
256	2023/5/15 13:11:21	203秒	微信	N/A	2	46	2	4	3	4	×	×	×	×	×	×	×	×	×	×	×	√	×	×	无	12	-3	-3	-3	-3	-3	-3	-3	-3	-3	-3	-3	-3	-3	-3	-3	-3	-3	-3	-3	-3	-3	-3	-3
257	2023/5/15 13:11:56	150秒	微信	N/A	4	44	2	4	4	4	(空)	(空)	(空)	(空)	(空)	(空)	(空)	(空)	(空)	(空)	√	(空)	(空)	(空)	无	11	-3	-3	-3	-3	-3	-3	-3	-3	-3	-3	-3	-3	-3	-3	-3	-3	-3	-3	-3	-3	-3	-3	-3
258	2023/5/15 13:17:57	312秒	微信	N/A	2	29	2	2	4	4	√	√	√	√	√	√	√	√	√	√	√	√	√	√	无	12	-3	-3	-3	-3	-3	-3	-3	-3	-3	-3	-3	-3	-3	-3	-3	-3	-3	-3	-3	-3	-3	-3	-3
259	2023/5/15 13:18:05	107秒	微信	N/A	2	31	1	3	5	4	×	×	×	×	×	√	×	×	×	×	×	×	√	×	无	5	-3	-3	-3	-3	-3	-3	-3	-3	-3	-3	-3	-3	-3	-3	-3	-3	-3	-3	-3	-3	-3	-3	-3
260	2023/5/15 13:21:58	295秒	微信	N/A	2	31	2	3	4	4	√	√	√	×	×	√	×	√	×	√	×	√	√	×	无	4	-3	-3	-3	-3	-3	-3	-3	-3	-3	-3	-3	-3	-3	-3	-3	-3	-3	-3	-3	-3	-3	-3	-3
261	2023/5/15 13:22:29	2002秒	微信	N/A	2	26	2	2	5	4	×	×	×	×	×	×	×	×	×	×	×	×	×	√	无	12	-3	-3	-3	-3	-3	-3	-3	-3	-3	-3	-3	-3	-3	-3	-3	-3	-3	-3	-3	-3	-3	-3	-3
262	2023/5/15 13:22:32	213秒	微信	N/A	2	40	1	4	5	4	×	×	×	×	×	√	√	√	√	√	√	√	√	√	无	12	-3	-3	-3	-3	-3	-3	-3	-3	-3	-3	-3	-3	-3	-3	-3	-3	-3	-3	-3	-3	-3	-3	-3
263	2023/5/15 13:24:43	146秒	微信	N/A	2	37	2	4	3	4	×	×	×	×	×	×	×	×	√	√	×	×	×	√	无	12	-3	-3	-3	-3	-3	-3	-3	-3	-3	-3	-3	-3	-3	-3	-3	-3	-3	-3	-3	-3	-3	-3	-3
264	2023/5/15 13:27:01	266秒	微信	N/A	2	47	1	4	5	4	×	×	(空)	×	×	×	×	×	×	×	×	×	×	×	无	12	-3	-3	-3	-3	-3	-3	-3	-3	-3	-3	-3	-3	-3	-3	-3	-3	-3	-3	-3	-3	-3	-3	-3
265	2023/5/15 13:27:16	1037秒	微信	N/A	2	49	2	4	4	4	√	√	√	√	√	√	√	√	√	√	√	√	√	√	无	12	-3	-3	-3	-3	-3	-3	-3	-3	-3	-3	-3	-3	-3	-3	-3	-3	-3	-3	-3	-3	-3	-3	-3
266	2023/5/15 13:28:10	180秒	微信	N/A	2	26	1	2	4	4	×	×	×	×	×	√	√	√	×	×	×	×	×	×	无	12	-3	-3	-3	-3	-3	-3	-3	-3	-3	-3	-3	-3	-3	-3	-3	-3	-3	-3	-3	-3	-3	-3	-3
267	2023/5/15 13:29:28	224秒	微信	N/A	2	45	2	4	3	4	×	×	×	×	×	×	×	×	(空)	(空)	×	√	×	×	无	12	-3	-3	-3	-3	-3	-3	-3	-3	-3	-3	-3	-3	-3	-3	-3	-3	-3	-3	-3	-3	-3	-3	-3
268	2023/5/15 13:30:23	454秒	微信	N/A	2	61	1	4	5	4	×	×	×	×	×	×	×	×	×	×	×	×	√	√	无	13	-3	-3	-3	-3	-3	-3	-3	-3	-3	-3	-3	-3	-3	-3	-3	-3	-3	-3	-3	-3	-3	-3	-3
269	2023/5/15 13:30:31	414秒	微信	N/A	2	29	2	3	4	4	×	×	×	×	×	×	×	×	×	×	×	×	×	×	无	12	-3	-3	-3	-3	-3	-3	-3	-3	-3	-3	-3	-3	-3	-3	-3	-3	-3	-3	-3	-3	-3	-3	-3
270	2023/5/15 13:32:16	167秒	微信	N/A	2	3	1	4	4	4	×	×	×	×	(空)	(空)	×	×	×	×	×	×	×	×	无	12	-3	-3	-3	-3	-3	-3	-3	-3	-3	-3	-3	-3	-3	-3	-3	-3	-3	-3	-3	-3	-3	-3	-3
271	2023/5/15 13:32:19	158秒	微信	N/A	2	42	1	4	4	4	×	×	×	√	√	√	×	√	×	×	×	√	×	×	无	12	-3	-3	-3	-3	-3	-3	-3	-3	-3	-3	-3	-3	-3	-3	-3	-3	-3	-3	-3	-3	-3	-3	-3
272	2023/5/15 13:32:58	247秒	微信	N/A	2	42	1	4	4	4	×	×	×	×	×	×	×	×	×	×	×	×	×	√	无	11	-3	-3	-3	-3	-3	-3	-3	-3	-3	-3	-3	-3	-3	-3	-3	-3	-3	-3	-3	-3	-3	-3	-3
273	2023/5/15 13:37:40	358秒	微信	N/A	2	33	2	4	4	2	√	√	√	√	√	√	√	√	√	√	√	√	√	√	无	12	-3	-3	-3	-3	-3	-3	-3	-3	-3	-3	-3	-3	-3	-3	-3	-3	-3	-3	-3	-3	-3	-3	-3
274	2023/5/15 13:37:50	417秒	微信	N/A	2	37岁	2	2	4	4	√	√	√	√	(空)	√	√	√	√	√	√	√	√	√	无	12	-3	-3	-3	-3	-3	-3	-3	-3	-3	-3	-3	-3	-3	-3	-3	-3	-3	-3	-3	-3	-3	-3	-3
275	2023/5/15 13:39:50	1903秒	微信	N/A	2	60	1	4	5	4	√	√	×	√	√	×	×	√	(空)	×	×	×	(空)	(空)	无	13	-3	-3	-3	-3	-3	-3	-3	-3	-3	-3	-3	-3	-3	-3	-3	-3	-3	-3	-3	-3	-3	-3	-3
276	2023/5/15 13:41:02	442秒	微信	N/A	2	45	2	4	3	4	√	×	×	×	×	√	√	√	√	√	√	√	√	√	无	12	-3	-3	-3	-3	-3	-3	-3	-3	-3	-3	-3	-3	-3	-3	-3	-3	-3	-3	-3	-3	-3	-3	-3
277	2023/5/15 13:41:41	179秒	微信	N/A	2	50	1	4	3	4	√	×	×	×	×	×	×	√	√	√	√	√	√	√	无	12	-3	-3	-3	-3	-3	-3	-3	-3	-3	-3	-3	-3	-3	-3	-3	-3	-3	-3	-3	-3	-3	-3	-3
278	2023/5/15 13:45:29	452秒	微信	N/A	2	30	2	2	4	4	√	√	√	√	√	√	√	√	√	√	√	√	√	√	无	12	-3	-3	-3	-3	-3	-3	-3	-3	-3	-3	-3	-3	-3	-3	-3	-3	-3	-3	-3	-3	-3	-3	-3
279	2023/5/15 13:52:53	479秒	微信	N/A	1	51	1	3	4	4	×	×	×	×	×	×	×	×	×	×	×	×	×	×	无	4	-3	-3	-3	-3	-3	-3	-3	-3	-3	-3	-3	-3	-3	-3	-3	-3	-3	-3	-3	-3	-3	-3	-3
280	2023/5/15 13:54:37	246秒	微信	N/A	2	26	2	2	4	4	√	√	√	√	√	√	√	√	√	√	√	√	√	√	无	12	-3	-3	-3	-3	-3	-3	-3	-3	-3	-3	-3	-3	-3	-3	-3	-3	-3	-3	-3	-3	-3	-3	-3
281	2023/5/15 14:08:20	604秒	微信	N/A	2	50	1	4	4	4	×	×	×	×	(空)	×	√	√	×	(空)	×	√	√	√	无	13	-3	-3	-3	-3	-3	-3	-3	-3	-3	-3	-3	-3	-3	-3	-3	-3	-3	-3	-3	-3	-3	-3	-3
282	2023/5/15 14:08:49	188秒	链接	直接访问	2	31	1	3	5	4	(空)	√	(空)	√	√	√	√	√	(空)	(空)	(空)	√	(空)	√	无	12	-3	-3	-3	-3	-3	-3	-3	-3	-3	-3	-3	-3	-3	-3	-3	-3	-3	-3	-3	-3	-3	-3	-3
283	2023/5/15 14:08:57	174秒	微信	N/A	2	35	2	3	4	2	√	√	√	√	√	√	√	√	√	√	√	√	√	√	无	4	-3	-3	-3	-3	-3	-3	-3	-3	-3	-3	-3	-3	-3	-3	-3	-3	-3	-3	-3	-3	-3	-3	-3
284	2023/5/15 14:11:47	134秒	微信	N/A	2	23	2	1	5	4	√	√	√	√	√	√	√	√	√	√	√	√	√	√	无	12	-3	-3	-3	-3	-3	-3	-3	-3	-3	-3	-3	-3	-3	-3	-3	-3	-3	-3	-3	-3	-3	-3	-3
285	2023/5/15 14:12:37	149秒	微信	N/A	2	40	2	4	4	4	(空)	(空)	(空)	(空)	(空)	(空)	(空)	(空)	(空)	(空)	(空)	√	(空)	(空)	无	12	-3	-3	-3	-3	-3	-3	-3	-3	-3	-3	-3	-3	-3	-3	-3	-3	-3	-3	-3	-3	-3	-3	-3
286	2023/5/15 14:14:20	627秒	微信	N/A	2	50	1	4	5	4	×	×	×	×	×	√	√	×	×	×	√	√	√	√	有，乡镇卫生院	13	-3	-3	-3	-3	-3	-3	-3	-3	-3	-3	-3	-3	-3	-3	-3	-3	-3	-3	-3	-3	-3	-3	-3
287	2023/5/15 14:16:13	152秒	微信	N/A	2	31	1	3	4	4	×	×	×	×	√	√	×	×	√	√	√	√	√	√	无	12	-3	-3	-3	-3	-3	-3	-3	-3	-3	-3	-3	-3	-3	-3	-3	-3	-3	-3	-3	-3	-3	-3	-3
288	2023/5/15 14:16:21	347秒	微信	N/A	2	36	1	4	4	4	(空)	(空)	(空)	(空)	(空)	(空)	(空)	√	√	√	√	√	√	√	无	12	-3	-3	-3	-3	-3	-3	-3	-3	-3	-3	-3	-3	-3	-3	-3	-3	-3	-3	-3	-3	-3	-3	-3
289	2023/5/15 14:18:20	193秒	微信	N/A	2	37	2	4	4	4	×	×	×	×	×	√	×	×	×	×	×	×	√	×	无	13	-3	-3	-3	-3	-3	-3	-3	-3	-3	-3	-3	-3	-3	-3	-3	-3	-3	-3	-3	-3	-3	-3	-3
290	2023/5/15 14:21:59	224秒	微信	N/A	2	39	1	3	5	4	√	√	√	√	√	√	√	√	√	√	√	√	√	√	无	12	-3	-3	-3	-3	-3	-3	-3	-3	-3	-3	-3	-3	-3	-3	-3	-3	-3	-3	-3	-3	-3	-3	-3
291	2023/5/15 14:25:23	456秒	微信	N/A	2	55	1	4	4	4	(空)	(空)	(空)	(空)	(空)	(空)	(空)	(空)	(空)	(空)	(空)	(空)	(空)	(空)	无	13	-3	-3	-3	-3	-3	-3	-3	-3	-3	-3	-3	-3	-3	-3	-3	-3	-3	-3	-3	-3	-3	-3	-3
292	2023/5/15 14:29:04	921秒	微信	N/A	4	54岁	1	4	4	4	√	×	√	×	×	×	√	×	×	×	√	×	√	√	无	13	-3	-3	-3	-3	-3	-3	-3	-3	-3	-3	-3	-3	-3	-3	-3	-3	-3	-3	-3	-3	-3	-3	-3
293	2023/5/15 14:29:21	204秒	微信	N/A	2	27	2	2	4	4	×	×	×	×	×	×	×	×	√	√	√	√	√	√	无	12	-3	-3	-3	-3	-3	-3	-3	-3	-3	-3	-3	-3	-3	-3	-3	-3	-3	-3	-3	-3	-3	-3	-3
294	2023/5/15 14:30:02	311秒	微信	N/A	2	41	1	4	4	4	√	×	×	×	×	×	×	×	√	√	√	√	√	√	无	13	-3	-3	-3	-3	-3	-3	-3	-3	-3	-3	-3	-3	-3	-3	-3	-3	-3	-3	-3	-3	-3	-3	-3
295	2023/5/15 14:30:44	316秒	微信	N/A	4	44	2	4	3	4	√	√	√	√	√	√	√	√	√	√	√	√	√	√	无	14	-3	-3	-3	-3	-3	-3	-3	-3	-3	-3	-3	-3	-3	-3	-3	-3	-3	-3	-3	-3	-3	-3	-3
296	2023/5/15 14:30:53	100秒	微信	N/A	2	29	2	3	4	4	√	√	√	√	√	√	√	√	√	√	√	√	√	√	无	4	-3	-3	-3	-3	-3	-3	-3	-3	-3	-3	-3	-3	-3	-3	-3	-3	-3	-3	-3	-3	-3	-3	-3
297	2023/5/15 14:32:43	234秒	微信	N/A	2	27	2	2	4	4	×	√	×	√	×	√	√	√	√	√	√	√	√	√	无	12	-3	-3	-3	-3	-3	-3	-3	-3	-3	-3	-3	-3	-3	-3	-3	-3	-3	-3	-3	-3	-3	-3	-3
298	2023/5/15 14:33:14	130秒	微信	N/A	2	32	2	4	4	4	×	×	×	×	×	×	×	×	×	×	×	×	√	×	无	13	-3	-3	-3	-3	-3	-3	-3	-3	-3	-3	-3	-3	-3	-3	-3	-3	-3	-3	-3	-3	-3	-3	-3
299	2023/5/15 14:35:19	106秒	微信	N/A	2	25	2	3	5	2	√	(空)	√	√	√	√	√	√	√	√	√	(空)	√	√	无	12	-3	-3	-3	-3	-3	-3	-3	-3	-3	-3	-3	-3	-3	-3	-3	-3	-3	-3	-3	-3	-3	-3	-3
300	2023/5/15 14:35:26	140秒	微信	N/A	4	67	1	4	1	4	√	√	√	√	√	√	√	√	√	√	√	√	√	√	无	1	√	√	√	√	√	√	√	√	√	√	√	√	√	√	-3	-3	-3	-3	-3	-3	-3	-3	-3
301	2023/5/15 14:37:20	180秒	微信	N/A	2	27	2	2	4	4	√	√	√	√	√	√	√	√	√	√	√	√	√	√	无	12	-3	-3	-3	-3	-3	-3	-3	-3	-3	-3	-3	-3	-3	-3	-3	-3	-3	-3	-3	-3	-3	-3	-3
302	2023/5/15 14:37:28	151秒	微信	N/A	1	40	1	4	5	4	√	√	√	√	√	√	√	√	√	√	√	√	√	√	无	11	-3	-3	-3	-3	-3	-3	-3	-3	-3	-3	-3	-3	-3	-3	-3	-3	-3	-3	-3	-3	-3	-3	-3
303	2023/5/15 14:37:30	869秒	微信	N/A	2	62	1	4	4	4	×	×	×	(空)	×	√	√	√	√	√	√	√	√	√	无	14	-3	-3	-3	-3	-3	-3	-3	-3	-3	-3	-3	-3	-3	-3	-3	-3	-3	-3	-3	-3	-3	-3	-3
304	2023/5/15 14:37:34	153秒	链接	直接访问	2	52	1	4	4	4	(空)	(空)	(空)	(空)	(空)	(空)	(空)	(空)	(空)	(空)	(空)	√	(空)	(空)	无	12	-3	-3	-3	-3	-3	-3	-3	-3	-3	-3	-3	-3	-3	-3	-3	-3	-3	-3	-3	-3	-3	-3	-3
305	2023/5/15 14:37:51	216秒	微信	N/A	2	30	1	2	4	4	×	×	×	×	×	×	×	×	×	×	×	×	√	√	无	13	-3	-3	-3	-3	-3	-3	-3	-3	-3	-3	-3	-3	-3	-3	-3	-3	-3	-3	-3	-3	-3	-3	-3
306	2023/5/15 14:38:21	229秒	微信	N/A	2	35	1	4	5	4	√	√	√	√	√	√	√	√	√	√	√	√	√	√	无	12	-3	-3	-3	-3	-3	-3	-3	-3	-3	-3	-3	-3	-3	-3	-3	-3	-3	-3	-3	-3	-3	-3	-3
307	2023/5/15 14:38:32	115秒	微信	N/A	2	29	2	3	3	4	√	√	√	√	√	√	√	√	√	√	√	√	√	√	无	12	-3	-3	-3	-3	-3	-3	-3	-3	-3	-3	-3	-3	-3	-3	-3	-3	-3	-3	-3	-3	-3	-3	-3
308	2023/5/15 14:39:41	279秒	微信	N/A	2	45	1	4	3	4	√	√	√	√	√	√	√	√	√	√	√	√	√	×	无	13	-3	-3	-3	-3	-3	-3	-3	-3	-3	-3	-3	-3	-3	-3	-3	-3	-3	-3	-3	-3	-3	-3	-3
309	2023/5/15 14:41:49	121秒	微信	N/A	2	34	2	3	3	4	×	×	×	×	×	√	√	√	×	×	×	√	√	×	无	12	-3	-3	-3	-3	-3	-3	-3	-3	-3	-3	-3	-3	-3	-3	-3	-3	-3	-3	-3	-3	-3	-3	-3
310	2023/5/15 14:42:26	220秒	微信	N/A	2	40	1	4	5	4	×	√	×	√	×	√	√	√	√	√	√	√	√	√	无	13	-3	-3	-3	-3	-3	-3	-3	-3	-3	-3	-3	-3	-3	-3	-3	-3	-3	-3	-3	-3	-3	-3	-3
311	2023/5/15 14:43:40	475秒	微信	N/A	4	48	1	4	3	4	×	×	×	×	×	×	×	×	×	×	×	×	√	×	无	13	-3	-3	-3	-3	-3	-3	-3	-3	-3	-3	-3	-3	-3	-3	-3	-3	-3	-3	-3	-3	-3	-3	-3
312	2023/5/15 14:44:10	3214秒	微信	N/A	2	43	1	4	4	4	√	√	×	×	×	√	√	√	√	×	×	×	√	√	无	12	-3	-3	-3	-3	-3	-3	-3	-3	-3	-3	-3	-3	-3	-3	-3	-3	-3	-3	-3	-3	-3	-3	-3
313	2023/5/15 14:45:32	289秒	微信	N/A	2	32	2	4	4	4	√	√	√	√	√	√	×	√	×	×	×	√	√	√	无	12	-3	-3	-3	-3	-3	-3	-3	-3	-3	-3	-3	-3	-3	-3	-3	-3	-3	-3	-3	-3	-3	-3	-3
314	2023/5/15 14:45:43	423秒	微信	N/A	2	41	1	4	5	4	×	×	×	×	×	×	×	×	×	×	×	×	√	√	无	13	-3	-3	-3	-3	-3	-3	-3	-3	-3	-3	-3	-3	-3	-3	-3	-3	-3	-3	-3	-3	-3	-3	-3
315	2023/5/15 14:50:07	136秒	微信	N/A	2	25	1	1	5	4	√	√	√	√	√	√	√	√	√	√	√	√	√	√	无	12	-3	-3	-3	-3	-3	-3	-3	-3	-3	-3	-3	-3	-3	-3	-3	-3	-3	-3	-3	-3	-3	-3	-3
316	2023/5/15 14:50:24	228秒	微信	N/A	2	35	2	1	4	4	√	×	√	√	×	×	×	×	×	×	√	×	×	√	无	12	-3	-3	-3	-3	-3	-3	-3	-3	-3	-3	-3	-3	-3	-3	-3	-3	-3	-3	-3	-3	-3	-3	-3
317	2023/5/15 14:51:44	137秒	微信	N/A	2	34	1	4	4	4	×	(空)	(空)	(空)	(空)	√	(空)	(空)	(空)	(空)	(空)	√	(空)	(空)	无	12	-3	-3	-3	-3	-3	-3	-3	-3	-3	-3	-3	-3	-3	-3	-3	-3	-3	-3	-3	-3	-3	-3	-3
318	2023/5/15 14:52:53	668秒	微信	N/A	1	45岁	1	4	5	4	√	√	√	√	√	×	√	√	×	√	√	√	√	×	无	1	√	√	√	×	√	×	√	√	×	√	√	√	√	√	-3	-3	-3	-3	-3	-3	-3	-3	-3
319	2023/5/15 14:52:55	184秒	微信	N/A	2	40	1	4	3	4	×	×	×	×	×	×	×	×	√	√	√	√	√	√	无	12	-3	-3	-3	-3	-3	-3	-3	-3	-3	-3	-3	-3	-3	-3	-3	-3	-3	-3	-3	-3	-3	-3	-3
320	2023/5/15 14:54:00	577秒	微信	N/A	2	54	2	4	3	4	×	×	×	×	×	×	×	×	×	×	×	×	×	×	无	13	-3	-3	-3	-3	-3	-3	-3	-3	-3	-3	-3	-3	-3	-3	-3	-3	-3	-3	-3	-3	-3	-3	-3
321	2023/5/15 14:54:21	1674秒	微信	N/A	2	49	2	4	4	4	×	×	×	×	×	×	×	×	×	×	×	×	√	√	无	13	-3	-3	-3	-3	-3	-3	-3	-3	-3	-3	-3	-3	-3	-3	-3	-3	-3	-3	-3	-3	-3	-3	-3
322	2023/5/15 14:56:13	728秒	微信	N/A	2	50	2	4	5	4	×	×	×	×	×	√	√	×	×	×	×	√	√	√	无	13	-3	-3	-3	-3	-3	-3	-3	-3	-3	-3	-3	-3	-3	-3	-3	-3	-3	-3	-3	-3	-3	-3	-3
323	2023/5/15 14:58:08	205秒	微信	N/A	2	45	2	4	5	4	√	×	×	×	√	√	×	√	√	√	√	√	√	√	无	12	-3	-3	-3	-3	-3	-3	-3	-3	-3	-3	-3	-3	-3	-3	-3	-3	-3	-3	-3	-3	-3	-3	-3
324	2023/5/15 14:58:28	231秒	微信	N/A	2	35	1	4	5	4	√	√	√	√	√	√	√	√	√	√	√	√	√	√	无	13	-3	-3	-3	-3	-3	-3	-3	-3	-3	-3	-3	-3	-3	-3	-3	-3	-3	-3	-3	-3	-3	-3	-3
325	2023/5/15 14:59:08	565秒	微信	N/A	2	45	2	4	4	4	√	√	√	√	×	√	√	√	×	×	×	√	√	√	无	13	-3	-3	-3	-3	-3	-3	-3	-3	-3	-3	-3	-3	-3	-3	-3	-3	-3	-3	-3	-3	-3	-3	-3
326	2023/5/15 14:59:51	229秒	微信	N/A	2	40	2	4	5	4	×	×	×	×	×	×	×	×	×	×	×	×	×	×	无	13	-3	-3	-3	-3	-3	-3	-3	-3	-3	-3	-3	-3	-3	-3	-3	-3	-3	-3	-3	-3	-3	-3	-3
327	2023/5/15 15:00:40	121秒	微信	N/A	2	31	2	3	4	4	×	×	×	×	×	×	×	×	×	×	×	×	×	×	无	12	-3	-3	-3	-3	-3	-3	-3	-3	-3	-3	-3	-3	-3	-3	-3	-3	-3	-3	-3	-3	-3	-3	-3
328	2023/5/15 15:00:44	1835秒	微信	N/A	2	43	2	4	5	4	×	×	×	√	×	√	√	√	×	×	×	×	√	√	无	13	-3	-3	-3	-3	-3	-3	-3	-3	-3	-3	-3	-3	-3	-3	-3	-3	-3	-3	-3	-3	-3	-3	-3
329	2023/5/15 15:01:00	482秒	企业微信	N/A	1	56	1	4	4	3	√	√	×	×	√	√	√	√	√	√	√	√	×	√	无	7	-3	-3	-3	-3	-3	-3	-3	-3	-3	-3	-3	-3	-3	-3	-3	-3	-3	-3	-3	-3	-3	-3	-3
330	2023/5/15 15:01:04	145秒	微信	N/A	2	36	1	4	3	4	×	√	×	√	√	√	√	√	×	×	√	√	√	√	无	12	-3	-3	-3	-3	-3	-3	-3	-3	-3	-3	-3	-3	-3	-3	-3	-3	-3	-3	-3	-3	-3	-3	-3
331	2023/5/15 15:01:30	109秒	微信	N/A	2	31	2	2	4	4	√	√	√	√	√	√	√	√	√	√	√	√	√	√	无	11	-3	-3	-3	-3	-3	-3	-3	-3	-3	-3	-3	-3	-3	-3	-3	-3	-3	-3	-3	-3	-3	-3	-3
332	2023/5/15 15:01:30	162秒	微信	N/A	2	45	1	4	2	3	√	√	√	√	√	√	√	√	√	√	√	√	√	√	无	10	-3	-3	-3	-3	-3	-3	-3	-3	-3	-3	-3	-3	-3	-3	-3	-3	-3	-3	-3	-3	-3	-3	-3
333	2023/5/15 15:01:46	327秒	微信	N/A	2	55	2	4	3	4	×	×	×	×	×	×	×	×	×	×	×	×	√	×	无	13	-3	-3	-3	-3	-3	-3	-3	-3	-3	-3	-3	-3	-3	-3	-3	-3	-3	-3	-3	-3	-3	-3	-3
334	2023/5/15 15:02:29	205秒	链接	直接访问	2	40	2	4	4	4	(空)	(空)	(空)	(空)	(空)	(空)	(空)	(空)	(空)	(空)	√	(空)	(空)	(空)	无	11	-3	-3	-3	-3	-3	-3	-3	-3	-3	-3	-3	-3	-3	-3	-3	-3	-3	-3	-3	-3	-3	-3	-3
335	2023/5/15 15:02:42	1422秒	微信	N/A	2	45	2	4	3	4	√	√	√	√	√	√	√	√	√	√	√	√	√	√	无	11	-3	-3	-3	-3	-3	-3	-3	-3	-3	-3	-3	-3	-3	-3	-3	-3	-3	-3	-3	-3	-3	-3	-3
336	2023/5/15 15:03:15	108秒	链接	直接访问	2	25	2	1	4	4	(空)	(空)	(空)	(空)	(空)	(空)	(空)	(空)	(空)	(空)	(空)	√	(空)	(空)	无	12	-3	-3	-3	-3	-3	-3	-3	-3	-3	-3	-3	-3	-3	-3	-3	-3	-3	-3	-3	-3	-3	-3	-3
337	2023/5/15 15:03:17	222秒	微信	N/A	2	22	1	1	4	4	×	√	√	×	√	√	×	×	×	×	×	√	×	×	无	12	-3	-3	-3	-3	-3	-3	-3	-3	-3	-3	-3	-3	-3	-3	-3	-3	-3	-3	-3	-3	-3	-3	-3
338	2023/5/15 15:03:20	360秒	微信	N/A	2	45	1	4	4	4	×	×	×	×	×	×	×	×	√	√	√	√	√	√	无	13	-3	-3	-3	-3	-3	-3	-3	-3	-3	-3	-3	-3	-3	-3	-3	-3	-3	-3	-3	-3	-3	-3	-3
339	2023/5/15 15:04:20	166秒	微信	N/A	2	35	1	4	3	3	×	×	×	×	×	×	×	×	×	×	×	√	×	×	无	12	-3	-3	-3	-3	-3	-3	-3	-3	-3	-3	-3	-3	-3	-3	-3	-3	-3	-3	-3	-3	-3	-3	-3
340	2023/5/15 15:04:41	345秒	微信	N/A	2	46	1	4	5	4	×	×	×	×	×	×	×	×	×	×	×	×	√	×	无	13	-3	-3	-3	-3	-3	-3	-3	-3	-3	-3	-3	-3	-3	-3	-3	-3	-3	-3	-3	-3	-3	-3	-3
341	2023/5/15 15:07:31	200秒	微信	N/A	2	33	2	3	4	4	×	×	×	×	√	√	(空)	√	×	×	×	√	×	√	无	10	-3	-3	-3	-3	-3	-3	-3	-3	-3	-3	-3	-3	-3	-3	-3	-3	-3	-3	-3	-3	-3	-3	-3
342	2023/5/15 15:08:05	245秒	微信	N/A	2	26	2	3	4	4	×	×	×	×	×	√	×	×	×	×	×	√	√	×	无	12	-3	-3	-3	-3	-3	-3	-3	-3	-3	-3	-3	-3	-3	-3	-3	-3	-3	-3	-3	-3	-3	-3	-3
343	2023/5/15 15:08:37	341秒	微信	N/A	3	54	1	4	3	4	(空)	(空)	(空)	(空)	(空)	(空)	(空)	(空)	(空)	(空)	(空)	(空)	(空)	(空)	无	13	-3	-3	-3	-3	-3	-3	-3	-3	-3	-3	-3	-3	-3	-3	-3	-3	-3	-3	-3	-3	-3	-3	-3
344	2023/5/15 15:10:20	1548秒	微信	N/A	2	47	2	4	4	4	×	×	×	×	√	√	√	√	×	×	×	×	×	√	无	12	-3	-3	-3	-3	-3	-3	-3	-3	-3	-3	-3	-3	-3	-3	-3	-3	-3	-3	-3	-3	-3	-3	-3
345	2023/5/15 15:10:50	203秒	微信	N/A	2	46	2	4	4	4	√	√	√	√	(空)	(空)	√	√	√	√	√	√	√	√	无	5	-3	-3	-3	-3	-3	-3	-3	-3	-3	-3	-3	-3	-3	-3	-3	-3	-3	-3	-3	-3	-3	-3	-3
346	2023/5/15 15:12:33	512秒	微信	N/A	2	54	1	4	3	4	×	×	×	×	×	×	×	×	×	×	×	×	√	×	无	13	-3	-3	-3	-3	-3	-3	-3	-3	-3	-3	-3	-3	-3	-3	-3	-3	-3	-3	-3	-3	-3	-3	-3
347	2023/5/15 15:13:37	97秒	微信	N/A	2	26岁	2	2	4	4	√	√	(空)	(空)	(空)	(空)	(空)	(空)	(空)	(空)	(空)	(空)	(空)	(空)	无	12	-3	-3	-3	-3	-3	-3	-3	-3	-3	-3	-3	-3	-3	-3	-3	-3	-3	-3	-3	-3	-3	-3	-3
348	2023/5/15 15:14:52	200秒	微信	N/A	2	40	1	4	2	4	√	√	√	√	√	√	√	√	√	√	√	√	√	√	无	10	-3	-3	-3	-3	-3	-3	-3	-3	-3	-3	-3	-3	-3	-3	-3	-3	-3	-3	-3	-3	-3	-3	-3
349	2023/5/15 15:16:03	205秒	微信	N/A	4	68	1	4	3	4	×	×	×	×	×	×	×	×	×	×	×	×	√	×	无	13	-3	-3	-3	-3	-3	-3	-3	-3	-3	-3	-3	-3	-3	-3	-3	-3	-3	-3	-3	-3	-3	-3	-3
350	2023/5/15 15:16:26	142秒	微信	N/A	2	33	2	3	4	4	×	×	×	×	×	×	×	(空)	×	×	×	×	×	×	无	12	-3	-3	-3	-3	-3	-3	-3	-3	-3	-3	-3	-3	-3	-3	-3	-3	-3	-3	-3	-3	-3	-3	-3
351	2023/5/15 15:16:46	108秒	企业微信	N/A	1	35	2	2	3	4	×	×	×	×	×	×	×	×	×	×	×	×	×	×	无	1	√	×	×	×	×	×	×	×	×	×	×	×	×	×	-3	-3	-3	-3	-3	-3	-3	-3	-3
352	2023/5/15 15:20:02	761秒	微信	N/A	2	40	2	4	3	4	×	×	×	×	×	×	×	×	×	×	×	×	×	×	无	13	-3	-3	-3	-3	-3	-3	-3	-3	-3	-3	-3	-3	-3	-3	-3	-3	-3	-3	-3	-3	-3	-3	-3
353	2023/5/15 15:20:23	278秒	微信	N/A	2	37	2	4	3	4	√	√	√	√	√	√	√	√	√	√	√	√	√	√	无	10	-3	-3	-3	-3	-3	-3	-3	-3	-3	-3	-3	-3	-3	-3	-3	-3	-3	-3	-3	-3	-3	-3	-3
354	2023/5/15 15:22:09	201秒	微信	N/A	3	57	1	4	1	2	(空)	×	×	(空)	(空)	×	×	×	×	√	(空)	×	(空)	×	无	5	-3	-3	-3	-3	-3	-3	-3	-3	-3	-3	-3	-3	-3	-3	-3	-3	-3	-3	-3	-3	-3	-3	-3
355	2023/5/15 15:23:16	172秒	微信	N/A	2	26	2	2	4	4	√	√	×	√	√	√	√	(空)	√	√	√	√	√	√	无	12	-3	-3	-3	-3	-3	-3	-3	-3	-3	-3	-3	-3	-3	-3	-3	-3	-3	-3	-3	-3	-3	-3	-3
356	2023/5/15 15:23:27	2109秒	微信	N/A	2	43	1	4	5	4	×	×	×	×	×	√	√	×	×	×	×	×	√	√	无	13	-3	-3	-3	-3	-3	-3	-3	-3	-3	-3	-3	-3	-3	-3	-3	-3	-3	-3	-3	-3	-3	-3	-3
357	2023/5/15 15:24:33	216秒	微信	N/A	2	31	2	4	3	4	×	×	√	×	×	√	×	×	×	×	×	√	×	√	无	12	-3	-3	-3	-3	-3	-3	-3	-3	-3	-3	-3	-3	-3	-3	-3	-3	-3	-3	-3	-3	-3	-3	-3
358	2023/5/15 15:25:36	451秒	微信	N/A	2	46	1	4	3	4	×	×	×	×	×	×	×	×	√	×	×	×	√	√	无	13	-3	-3	-3	-3	-3	-3	-3	-3	-3	-3	-3	-3	-3	-3	-3	-3	-3	-3	-3	-3	-3	-3	-3
359	2023/5/15 15:25:44	114秒	微信	N/A	2	28	1	2	4	4	×	×	×	×	×	×	×	×	×	×	×	×	√	×	无	13	-3	-3	-3	-3	-3	-3	-3	-3	-3	-3	-3	-3	-3	-3	-3	-3	-3	-3	-3	-3	-3	-3	-3
360	2023/5/15 15:27:38	183秒	企业微信	N/A	1	33	1	3	5	3	√	√	√	√	√	√	√	√	√	√	√	√	√	√	无	6	-3	-3	-3	-3	-3	-3	-3	-3	-3	-3	-3	-3	-3	-3	-3	-3	-3	-3	-3	-3	-3	-3	-3
361	2023/5/15 15:27:42	164秒	微信	N/A	2	52	1	4	3	4	√	√	(空)	(空)	√	(空)	√	√	×	√	(空)	√	×	(空)	无	12	-3	-3	-3	-3	-3	-3	-3	-3	-3	-3	-3	-3	-3	-3	-3	-3	-3	-3	-3	-3	-3	-3	-3
362	2023/5/15 15:30:28	134秒	微信	N/A	2	23	2	2	4	4	×	×	×	×	×	√	×	√	×	×	×	√	×	×	无	12	-3	-3	-3	-3	-3	-3	-3	-3	-3	-3	-3	-3	-3	-3	-3	-3	-3	-3	-3	-3	-3	-3	-3
363	2023/5/15 15:31:29	207秒	微信	N/A	2	45	1	4	4	4	√	√	√	√	√	√	√	√	√	√	√	√	√	√	无	12	-3	-3	-3	-3	-3	-3	-3	-3	-3	-3	-3	-3	-3	-3	-3	-3	-3	-3	-3	-3	-3	-3	-3
364	2023/5/15 15:31:37	311秒	微信	N/A	2	36	2	3	5	4	√	√	√	√	√	√	√	√	√	√	√	√	√	√	有	12	-3	-3	-3	-3	-3	-3	-3	-3	-3	-3	-3	-3	-3	-3	-3	-3	-3	-3	-3	-3	-3	-3	-3
365	2023/5/15 15:32:33	274秒	微信	N/A	2	48	2	4	3	4	×	×	×	×	×	×	×	×	×	×	×	×	×	×	无	12	-3	-3	-3	-3	-3	-3	-3	-3	-3	-3	-3	-3	-3	-3	-3	-3	-3	-3	-3	-3	-3	-3	-3
366	2023/5/15 15:36:23	304秒	微信	N/A	2	45	1	4	4	4	√	√	×	×	×	√	√	√	√	√	√	√	√	√	无	12	-3	-3	-3	-3	-3	-3	-3	-3	-3	-3	-3	-3	-3	-3	-3	-3	-3	-3	-3	-3	-3	-3	-3
367	2023/5/15 15:37:03	329秒	微信	N/A	2	37	2	4	3	4	√	√	√	√	√	√	√	√	√	√	√	√	√	√	无	10	-3	-3	-3	-3	-3	-3	-3	-3	-3	-3	-3	-3	-3	-3	-3	-3	-3	-3	-3	-3	-3	-3	-3
368	2023/5/15 15:38:45	3018秒	微信	N/A	2	53	1	4	4	4	×	×	×	×	×	×	×	×	×	×	×	×	×	√	无	13	-3	-3	-3	-3	-3	-3	-3	-3	-3	-3	-3	-3	-3	-3	-3	-3	-3	-3	-3	-3	-3	-3	-3
369	2023/5/15 15:38:57	132秒	微信	N/A	2	40	1	3	3	4	√	√	√	√	√	√	√	√	√	√	√	√	√	√	无	10	-3	-3	-3	-3	-3	-3	-3	-3	-3	-3	-3	-3	-3	-3	-3	-3	-3	-3	-3	-3	-3	-3	-3
370	2023/5/15 15:39:15	121秒	微信	N/A	2	27	2	1	4	4	√	√	√	√	√	√	√	√	(空)	√	√	√	(空)	√	无	12	-3	-3	-3	-3	-3	-3	-3	-3	-3	-3	-3	-3	-3	-3	-3	-3	-3	-3	-3	-3	-3	-3	-3
371	2023/5/15 15:39:53	262秒	微信	N/A	2	28	1	2	5	4	√	√	√	√	√	√	√	√	×	×	×	√	√	√	无	12	-3	-3	-3	-3	-3	-3	-3	-3	-3	-3	-3	-3	-3	-3	-3	-3	-3	-3	-3	-3	-3	-3	-3
372	2023/5/15 15:42:08	3419秒	微信	N/A	2	60岁	1	4	3	4	√	√	×	×	×	√	√	√	×	×	×	√	√	√	无	13	-3	-3	-3	-3	-3	-3	-3	-3	-3	-3	-3	-3	-3	-3	-3	-3	-3	-3	-3	-3	-3	-3	-3
373	2023/5/15 15:42:46	918秒	微信	N/A	2	49	2	4	3	4	×	√	×	√	√	×	×	√	×	√	√	×	√	√	无	12	-3	-3	-3	-3	-3	-3	-3	-3	-3	-3	-3	-3	-3	-3	-3	-3	-3	-3	-3	-3	-3	-3	-3
374	2023/5/15 15:43:13	140秒	微信	N/A	2	30	2	3	4	4	√	√	√	√	√	√	√	√	√	√	√	√	√	√	无	12	-3	-3	-3	-3	-3	-3	-3	-3	-3	-3	-3	-3	-3	-3	-3	-3	-3	-3	-3	-3	-3	-3	-3
375	2023/5/15 15:43:37	214秒	微信	N/A	2	32	2	4	4	4	√	√	√	√	√	√	√	√	√	√	√	√	√	√	无	12	-3	-3	-3	-3	-3	-3	-3	-3	-3	-3	-3	-3	-3	-3	-3	-3	-3	-3	-3	-3	-3	-3	-3
376	2023/5/15 15:43:44	100秒	微信	N/A	2	28	2	2	4	4	×	×	×	×	×	×	×	(空)	(空)	(空)	(空)	(空)	(空)	(空)	无	12	-3	-3	-3	-3	-3	-3	-3	-3	-3	-3	-3	-3	-3	-3	-3	-3	-3	-3	-3	-3	-3	-3	-3
377	2023/5/15 15:47:33	88秒	微信	N/A	2	23	2	1	4	4	×	×	×	×	×	×	×	×	×	×	×	×	×	×	无	12	-3	-3	-3	-3	-3	-3	-3	-3	-3	-3	-3	-3	-3	-3	-3	-3	-3	-3	-3	-3	-3	-3	-3
378	2023/5/15 15:48:34	152秒	微信	N/A	2	40	1	4	4	4	√	√	√	√	√	√	√	√	√	√	√	√	√	√	人民群众	12	-3	-3	-3	-3	-3	-3	-3	-3	-3	-3	-3	-3	-3	-3	-3	-3	-3	-3	-3	-3	-3	-3	-3
379	2023/5/15 15:49:07	410秒	微信	N/A	2	48	2	4	5	4	×	×	×	×	×	×	×	×	×	×	×	×	√	×	无	13	-3	-3	-3	-3	-3	-3	-3	-3	-3	-3	-3	-3	-3	-3	-3	-3	-3	-3	-3	-3	-3	-3	-3
380	2023/5/15 15:49:10	170秒	微信	N/A	2	48	1	4	2	4	√	√	√	√	√	√	√	√	√	√	×	×	×	√	无	12	-3	-3	-3	-3	-3	-3	-3	-3	-3	-3	-3	-3	-3	-3	-3	-3	-3	-3	-3	-3	-3	-3	-3
381	2023/5/15 15:49:49	222秒	微信	N/A	2	24	2	2	4	4	√	√	√	√	√	√	×	√	√	×	√	√	×	√	无	12	-3	-3	-3	-3	-3	-3	-3	-3	-3	-3	-3	-3	-3	-3	-3	-3	-3	-3	-3	-3	-3	-3	-3
382	2023/5/15 15:49:50	219秒	微信	N/A	2	40	1	4	4	4	√	√	√	√	√	√	×	×	√	×	×	√	√	√	无‘	5	-3	-3	-3	-3	-3	-3	-3	-3	-3	-3	-3	-3	-3	-3	-3	-3	-3	-3	-3	-3	-3	-3	-3
383	2023/5/15 15:51:01	104秒	微信	N/A	2	25	2	3	4	4	×	×	×	×	×	×	×	×	×	×	×	×	×	×	无	12	-3	-3	-3	-3	-3	-3	-3	-3	-3	-3	-3	-3	-3	-3	-3	-3	-3	-3	-3	-3	-3	-3	-3
384	2023/5/15 15:51:47	169秒	微信	N/A	2	33	2	4	4	4	×	×	×	×	×	×	×	×	×	×	×	×	×	×	无	12	-3	-3	-3	-3	-3	-3	-3	-3	-3	-3	-3	-3	-3	-3	-3	-3	-3	-3	-3	-3	-3	-3	-3
385	2023/5/15 15:54:51	178秒	微信	N/A	2	25	2	2	5	4	√	√	√	√	√	√	√	√	√	√	√	√	√	√	无	12	-3	-3	-3	-3	-3	-3	-3	-3	-3	-3	-3	-3	-3	-3	-3	-3	-3	-3	-3	-3	-3	-3	-3
386	2023/5/15 15:55:53	204秒	微信	N/A	2	29	2	2	4	4	√	√	√	√	√	√	√	√	√	√	√	√	√	(空)	无	12	-3	-3	-3	-3	-3	-3	-3	-3	-3	-3	-3	-3	-3	-3	-3	-3	-3	-3	-3	-3	-3	-3	-3
387	2023/5/15 15:56:10	117秒	微信	N/A	2	26	1	2	4	4	√	√	√	√	√	√	√	√	√	√	(空)	√	√	√	无	12	-3	-3	-3	-3	-3	-3	-3	-3	-3	-3	-3	-3	-3	-3	-3	-3	-3	-3	-3	-3	-3	-3	-3
388	2023/5/15 15:56:36	119秒	微信	N/A	2	35	1	4	4	4	×	×	×	×	×	√	×	√	√	√	√	√	√	√	无	12	-3	-3	-3	-3	-3	-3	-3	-3	-3	-3	-3	-3	-3	-3	-3	-3	-3	-3	-3	-3	-3	-3	-3
389	2023/5/15 15:57:07	2916秒	链接	直接访问	1	35	2	3	5	4	×	×	(空)	(空)	(空)	√	(空)	(空)	√	√	√	√	(空)	(空)	无	10	-3	-3	-3	-3	-3	-3	-3	-3	-3	-3	-3	-3	-3	-3	-3	-3	-3	-3	-3	-3	-3	-3	-3
390	2023/5/15 15:59:06	5092秒	微信	N/A	2	43	2	4	3	4	×	×	×	×	×	√	√	√	√	×	(空)	√	√	√	无	12	-3	-3	-3	-3	-3	-3	-3	-3	-3	-3	-3	-3	-3	-3	-3	-3	-3	-3	-3	-3	-3	-3	-3
391	2023/5/15 15:59:39	286秒	微信	N/A	2	48	2	4	3	-2	×	√	×	√	√	√	√	√	√	√	√	√	√	√	无	12	-3	-3	-3	-3	-3	-3	-3	-3	-3	-3	-3	-3	-3	-3	-3	-3	-3	-3	-3	-3	-3	-3	-3
392	2023/5/15 16:00:12	175秒	微信	N/A	2	31	2	2	4	4	×	×	×	×	(空)	×	×	×	×	×	×	×	×	×	无	4	-3	-3	-3	-3	-3	-3	-3	-3	-3	-3	-3	-3	-3	-3	-3	-3	-3	-3	-3	-3	-3	-3	-3
393	2023/5/15 16:00:27	171秒	微信	N/A	2	39	1	4	3	4	√	√	√	√	√	√	√	√	√	√	√	√	√	√	无	12	-3	-3	-3	-3	-3	-3	-3	-3	-3	-3	-3	-3	-3	-3	-3	-3	-3	-3	-3	-3	-3	-3	-3
394	2023/5/15 16:01:23	186秒	微信	N/A	2	34	2	4	5	4	√	√	√	√	√	√	√	√	√	√	√	√	√	√	无	12	-3	-3	-3	-3	-3	-3	-3	-3	-3	-3	-3	-3	-3	-3	-3	-3	-3	-3	-3	-3	-3	-3	-3
395	2023/5/15 16:02:29	1664秒	微信	N/A	2	50	2	4	4	4	×	×	√	×	×	×	×	×	×	×	×	×	√	×	无	12	-3	-3	-3	-3	-3	-3	-3	-3	-3	-3	-3	-3	-3	-3	-3	-3	-3	-3	-3	-3	-3	-3	-3
396	2023/5/15 16:02:54	788秒	微信	N/A	2	44	2	4	3	4	×	√	×	×	×	√	√	√	×	×	×	√	×	×	无	12	-3	-3	-3	-3	-3	-3	-3	-3	-3	-3	-3	-3	-3	-3	-3	-3	-3	-3	-3	-3	-3	-3	-3
397	2023/5/15 16:04:17	1445秒	微信	N/A	2	48	1	4	5	4	×	×	×	×	×	×	×	×	×	×	×	×	×	×	无	13	-3	-3	-3	-3	-3	-3	-3	-3	-3	-3	-3	-3	-3	-3	-3	-3	-3	-3	-3	-3	-3	-3	-3
398	2023/5/15 16:04:21	55秒	微信	N/A	2	28	1	2	4	4	√	√	(空)	(空)	(空)	(空)	(空)	(空)	(空)	(空)	(空)	(空)	(空)	(空)	无	-2	(空)	(空)	(空)	(空)	(空)	(空)	(空)	(空)	(空)	(空)	(空)	(空)	(空)	(空)	(空)	(空)	(空)	(空)	(空)	(空)	(空)	(空)	(空)
399	2023/5/15 16:06:16	177秒	微信	N/A	2	28	2	2	4	4	√	√	√	√	√	√	√	√	√	√	√	√	√	√	无	12	-3	-3	-3	-3	-3	-3	-3	-3	-3	-3	-3	-3	-3	-3	-3	-3	-3	-3	-3	-3	-3	-3	-3
400	2023/5/15 16:07:17	97秒	微信	N/A	2	30	2	3	4	4	√	√	√	√	√	√	√	√	√	√	√	√	√	√	无	12	-3	-3	-3	-3	-3	-3	-3	-3	-3	-3	-3	-3	-3	-3	-3	-3	-3	-3	-3	-3	-3	-3	-3
401	2023/5/15 16:08:37	397秒	微信	N/A	2	35	2	4	4	4	√	√	√	√	×	√	√	√	√	√	√	√	√	√	无	13	-3	-3	-3	-3	-3	-3	-3	-3	-3	-3	-3	-3	-3	-3	-3	-3	-3	-3	-3	-3	-3	-3	-3
402	2023/5/15 16:10:26	152秒	微信	N/A	2	30	2	3	4	4	×	×	√	×	×	√	√	√	√	√	√	√	√	√	无	12	-3	-3	-3	-3	-3	-3	-3	-3	-3	-3	-3	-3	-3	-3	-3	-3	-3	-3	-3	-3	-3	-3	-3
403	2023/5/15 16:12:03	639秒	微信	N/A	2	42	1	4	4	4	√	√	√	√	√	√	√	√	√	√	√	√	√	√	无	12	-3	-3	-3	-3	-3	-3	-3	-3	-3	-3	-3	-3	-3	-3	-3	-3	-3	-3	-3	-3	-3	-3	-3
404	2023/5/15 16:13:55	188秒	微信	N/A	2	25	2	2	5	4	√	√	√	√	√	√	√	√	√	(空)	√	√	√	√	无	12	-3	-3	-3	-3	-3	-3	-3	-3	-3	-3	-3	-3	-3	-3	-3	-3	-3	-3	-3	-3	-3	-3	-3
405	2023/5/15 16:16:33	218秒	微信	N/A	2	34	2	3	3	4	×	×	×	×	×	×	×	×	×	×	×	×	×	×	无	11	-3	-3	-3	-3	-3	-3	-3	-3	-3	-3	-3	-3	-3	-3	-3	-3	-3	-3	-3	-3	-3	-3	-3
406	2023/5/15 16:16:46	1190秒	企业微信	N/A	1	52	1	4	5	3	×	×	×	×	×	×	×	×	√	√	√	√	√	√	无	8	-3	-3	-3	-3	-3	-3	-3	-3	-3	-3	-3	-3	-3	-3	-3	-3	-3	-3	-3	-3	-3	-3	-3
407	2023/5/15 16:16:53	310秒	微信	N/A	2	5O	1	4	5	4	×	×	×	×	×	√	√	×	√	×	√	√	√	√	无	13	-3	-3	-3	-3	-3	-3	-3	-3	-3	-3	-3	-3	-3	-3	-3	-3	-3	-3	-3	-3	-3	-3	-3
408	2023/5/15 16:17:07	251秒	微信	N/A	2	37	2	4	4	4	×	×	×	×	√	√	×	√	×	×	×	√	×	√	无	12	-3	-3	-3	-3	-3	-3	-3	-3	-3	-3	-3	-3	-3	-3	-3	-3	-3	-3	-3	-3	-3	-3	-3
409	2023/5/15 16:20:03	203秒	微信	N/A	2	29	2	2	4	4	×	×	×	×	×	×	×	×	×	×	×	×	×	×	无	12	-3	-3	-3	-3	-3	-3	-3	-3	-3	-3	-3	-3	-3	-3	-3	-3	-3	-3	-3	-3	-3	-3	-3
410	2023/5/15 16:20:20	248秒	微信	N/A	2	35	1	4	4	4	√	√	√	√	√	√	√	√	√	√	√	√	√	√	无	12	-3	-3	-3	-3	-3	-3	-3	-3	-3	-3	-3	-3	-3	-3	-3	-3	-3	-3	-3	-3	-3	-3	-3
411	2023/5/15 16:20:51	250秒	微信	N/A	2	25	2	2	5	4	×	×	×	×	×	×	×	×	×	×	×	×	×	×	无	12	-3	-3	-3	-3	-3	-3	-3	-3	-3	-3	-3	-3	-3	-3	-3	-3	-3	-3	-3	-3	-3	-3	-3
412	2023/5/15 16:21:23	177秒	微信	N/A	2	34	2	2	4	4	√	√	√	√	√	√	√	√	√	√	√	√	√	√	无	12	-3	-3	-3	-3	-3	-3	-3	-3	-3	-3	-3	-3	-3	-3	-3	-3	-3	-3	-3	-3	-3	-3	-3
413	2023/5/15 16:23:01	133秒	链接	直接访问	2	32	1	3	3	4	(空)	(空)	(空)	(空)	(空)	(空)	(空)	(空)	(空)	(空)	(空)	√	(空)	(空)	无	12	-3	-3	-3	-3	-3	-3	-3	-3	-3	-3	-3	-3	-3	-3	-3	-3	-3	-3	-3	-3	-3	-3	-3
414	2023/5/15 16:25:43	132秒	微信	N/A	2	28	2	3	4	4	√	√	√	√	√	√	√	√	√	√	√	√	√	√	无	12	-3	-3	-3	-3	-3	-3	-3	-3	-3	-3	-3	-3	-3	-3	-3	-3	-3	-3	-3	-3	-3	-3	-3
415	2023/5/15 16:26:52	156秒	链接	直接访问	1	50	1	4	5	3	√	√	√	√	√	√	√	√	√	√	√	√	√	√	无	5	-3	-3	-3	-3	-3	-3	-3	-3	-3	-3	-3	-3	-3	-3	-3	-3	-3	-3	-3	-3	-3	-3	-3
416	2023/5/15 16:31:36	275秒	微信	N/A	2	30	1	3	4	4	√	√	√	√	√	√	√	√	√	√	√	√	√	√	无	12	-3	-3	-3	-3	-3	-3	-3	-3	-3	-3	-3	-3	-3	-3	-3	-3	-3	-3	-3	-3	-3	-3	-3
417	2023/5/15 16:33:17	764秒	微信	N/A	2	52岁	1	4	4	4	×	×	×	×	×	×	×	×	×	×	×	×	√	×	无	13	-3	-3	-3	-3	-3	-3	-3	-3	-3	-3	-3	-3	-3	-3	-3	-3	-3	-3	-3	-3	-3	-3	-3
418	2023/5/15 16:33:47	371秒	微信	N/A	2	46	2	4	2	4	×	×	×	×	×	×	×	×	×	×	×	×	×	×	无	10	-3	-3	-3	-3	-3	-3	-3	-3	-3	-3	-3	-3	-3	-3	-3	-3	-3	-3	-3	-3	-3	-3	-3
419	2023/5/15 16:35:57	155秒	微信	N/A	2	31	1	4	3	4	√	√	√	√	√	√	×	√	√	√	√	√	√	√	无	12	-3	-3	-3	-3	-3	-3	-3	-3	-3	-3	-3	-3	-3	-3	-3	-3	-3	-3	-3	-3	-3	-3	-3
420	2023/5/15 16:36:05	391秒	微信	N/A	2	50	2	4	2	4	√	√	√	√	√	√	√	√	√	√	√	√	√	√	无	10	-3	-3	-3	-3	-3	-3	-3	-3	-3	-3	-3	-3	-3	-3	-3	-3	-3	-3	-3	-3	-3	-3	-3
421	2023/5/15 16:37:06	1229秒	微信	N/A	2	34	2	4	4	4	×	×	×	×	×	×	×	×	×	×	×	×	×	×	无	12	-3	-3	-3	-3	-3	-3	-3	-3	-3	-3	-3	-3	-3	-3	-3	-3	-3	-3	-3	-3	-3	-3	-3
422	2023/5/15 16:38:45	129秒	微信	N/A	2	25	2	2	4	4	×	×	×	×	×	×	×	×	×	×	×	√	×	×	无	12	-3	-3	-3	-3	-3	-3	-3	-3	-3	-3	-3	-3	-3	-3	-3	-3	-3	-3	-3	-3	-3	-3	-3
423	2023/5/15 16:42:48	94秒	微信	N/A	2	25	2	2	4	4	√	√	√	√	√	√	√	√	√	√	√	√	√	√	无	12	-3	-3	-3	-3	-3	-3	-3	-3	-3	-3	-3	-3	-3	-3	-3	-3	-3	-3	-3	-3	-3	-3	-3
424	2023/5/15 16:44:32	513秒	微信	N/A	2	47	2	4	3	4	×	√	×	√	√	√	√	√	√	√	√	√	×	√	有	12	-3	-3	-3	-3	-3	-3	-3	-3	-3	-3	-3	-3	-3	-3	-3	-3	-3	-3	-3	-3	-3	-3	-3
425	2023/5/15 16:45:50	152秒	微信	N/A	2	28	2	3	4	4	×	×	×	×	×	×	×	×	×	×	×	×	×	×	无	12	-3	-3	-3	-3	-3	-3	-3	-3	-3	-3	-3	-3	-3	-3	-3	-3	-3	-3	-3	-3	-3	-3	-3
426	2023/5/15 16:52:35	182秒	微信	N/A	2	38	1	4	3	4	×	×	×	×	×	√	×	√	√	√	√	×	√	√	无	5	-3	-3	-3	-3	-3	-3	-3	-3	-3	-3	-3	-3	-3	-3	-3	-3	-3	-3	-3	-3	-3	-3	-3
427	2023/5/15 16:56:08	185秒	微信	N/A	2	45	1	4	3	4	×	×	×	×	×	×	×	×	×	×	×	×	×	×	无	12	-3	-3	-3	-3	-3	-3	-3	-3	-3	-3	-3	-3	-3	-3	-3	-3	-3	-3	-3	-3	-3	-3	-3
428	2023/5/15 17:00:11	145秒	微信	N/A	2	30	1	3	5	4	×	×	×	×	×	×	×	×	×	×	×	×	×	×	无	12	-3	-3	-3	-3	-3	-3	-3	-3	-3	-3	-3	-3	-3	-3	-3	-3	-3	-3	-3	-3	-3	-3	-3
429	2023/5/15 17:05:29	215秒	微信	N/A	2	25	2	1	5	4	×	×	√	×	√	√	√	√	√	(空)	√	√	√	√	无	12	-3	-3	-3	-3	-3	-3	-3	-3	-3	-3	-3	-3	-3	-3	-3	-3	-3	-3	-3	-3	-3	-3	-3
430	2023/5/15 17:16:05	153秒	微信	N/A	2	31	2	4	4	4	×	×	×	×	√	√	×	√	×	√	×	√	×	√	无	12	-3	-3	-3	-3	-3	-3	-3	-3	-3	-3	-3	-3	-3	-3	-3	-3	-3	-3	-3	-3	-3	-3	-3
431	2023/5/15 17:19:17	329秒	微信	N/A	2	23	2	2	5	4	×	×	×	×	×	×	×	×	×	×	×	×	×	×	无	11	-3	-3	-3	-3	-3	-3	-3	-3	-3	-3	-3	-3	-3	-3	-3	-3	-3	-3	-3	-3	-3	-3	-3
432	2023/5/15 17:20:22	261秒	微信	N/A	2	32	2	3	4	4	√	√	√	√	√	√	√	√	√	√	√	√	√	√	无	12	-3	-3	-3	-3	-3	-3	-3	-3	-3	-3	-3	-3	-3	-3	-3	-3	-3	-3	-3	-3	-3	-3	-3
433	2023/5/15 17:21:25	77秒	微信	N/A	2	25	2	2	4	4	√	√	√	√	√	√	√	√	√	√	√	√	√	√	无	12	-3	-3	-3	-3	-3	-3	-3	-3	-3	-3	-3	-3	-3	-3	-3	-3	-3	-3	-3	-3	-3	-3	-3
434	2023/5/15 17:21:47	6480秒	微信	N/A	2	45	1	4	4	4	×	×	×	×	×	×	×	×	×	×	×	×	×	×	无	12	-3	-3	-3	-3	-3	-3	-3	-3	-3	-3	-3	-3	-3	-3	-3	-3	-3	-3	-3	-3	-3	-3	-3
435	2023/5/15 17:22:00	96秒	微信	N/A	2	23	2	1	5	4	×	×	×	×	×	×	×	×	×	×	×	×	×	×	无	11	-3	-3	-3	-3	-3	-3	-3	-3	-3	-3	-3	-3	-3	-3	-3	-3	-3	-3	-3	-3	-3	-3	-3
436	2023/5/15 17:23:44	178秒	微信	N/A	2	33	2	3	4	4	(空)	(空)	(空)	(空)	(空)	(空)	(空)	(空)	(空)	(空)	(空)	(空)	(空)	(空)	无	12	-3	-3	-3	-3	-3	-3	-3	-3	-3	-3	-3	-3	-3	-3	-3	-3	-3	-3	-3	-3	-3	-3	-3
437	2023/5/15 17:24:14	129秒	微信	N/A	2	24	2	2	4	4	√	√	×	√	√	√	√	√	√	√	√	√	√	√	无	12	-3	-3	-3	-3	-3	-3	-3	-3	-3	-3	-3	-3	-3	-3	-3	-3	-3	-3	-3	-3	-3	-3	-3
438	2023/5/15 17:26:16	141秒	链接	直接访问	2	25	1	2	4	4	×	×	×	×	×	√	×	√	√	√	√	√	√	√	无	12	-3	-3	-3	-3	-3	-3	-3	-3	-3	-3	-3	-3	-3	-3	-3	-3	-3	-3	-3	-3	-3	-3	-3
439	2023/5/15 17:29:08	112秒	链接	直接访问	2	28	2	2	4	4	×	×	×	×	×	√	×	√	√	√	√	√	√	√	无	12	-3	-3	-3	-3	-3	-3	-3	-3	-3	-3	-3	-3	-3	-3	-3	-3	-3	-3	-3	-3	-3	-3	-3
440	2023/5/15 17:31:02	108秒	链接	直接访问	2	36	1	4	3	4	×	×	×	×	×	√	×	√	√	√	√	√	√	√	无	12	-3	-3	-3	-3	-3	-3	-3	-3	-3	-3	-3	-3	-3	-3	-3	-3	-3	-3	-3	-3	-3	-3	-3
441	2023/5/15 17:32:43	95秒	链接	直接访问	2	27	2	3	4	4	×	×	×	×	×	√	×	√	√	√	√	√	√	√	无	12	-3	-3	-3	-3	-3	-3	-3	-3	-3	-3	-3	-3	-3	-3	-3	-3	-3	-3	-3	-3	-3	-3	-3
442	2023/5/15 17:34:15	81秒	链接	直接访问	2	57	1	4	2	4	√	×	×	×	×	√	√	√	√	√	√	√	√	√	无	12	-3	-3	-3	-3	-3	-3	-3	-3	-3	-3	-3	-3	-3	-3	-3	-3	-3	-3	-3	-3	-3	-3	-3
443	2023/5/15 17:39:07	503秒	微信	N/A	2	55	2	4	5	4	×	×	×	×	(空)	×	×	×	×	×	×	×	×	×	无	13	-3	-3	-3	-3	-3	-3	-3	-3	-3	-3	-3	-3	-3	-3	-3	-3	-3	-3	-3	-3	-3	-3	-3
444	2023/5/15 17:39:08	114秒	微信	N/A	2	40	2	3	4	4	√	√	√	√	√	√	√	√	√	√	√	√	√	√	无	12	-3	-3	-3	-3	-3	-3	-3	-3	-3	-3	-3	-3	-3	-3	-3	-3	-3	-3	-3	-3	-3	-3	-3
445	2023/5/15 17:39:40	330秒	微信	N/A	2	(空)	-2	4	5	4	(空)	(空)	(空)	(空)	(空)	(空)	(空)	(空)	(空)	(空)	(空)	(空)	(空)	(空)	无	13	-3	-3	-3	-3	-3	-3	-3	-3	-3	-3	-3	-3	-3	-3	-3	-3	-3	-3	-3	-3	-3	-3	-3
446	2023/5/15 17:39:42	519秒	微信	N/A	2	56	1	4	5	4	√	√	√	√	√	√	×	√	√	√	√	√	√	√	无	12	-3	-3	-3	-3	-3	-3	-3	-3	-3	-3	-3	-3	-3	-3	-3	-3	-3	-3	-3	-3	-3	-3	-3
447	2023/5/15 17:42:05	132秒	微信	N/A	2	29	1	3	4	4	√	√	√	√	√	√	√	√	√	√	√	√	√	√	无	12	-3	-3	-3	-3	-3	-3	-3	-3	-3	-3	-3	-3	-3	-3	-3	-3	-3	-3	-3	-3	-3	-3	-3
448	2023/5/15 17:44:23	269秒	微信	N/A	2	28	2	2	4	4	×	×	×	×	×	×	×	×	×	×	×	×	×	×	无	12	-3	-3	-3	-3	-3	-3	-3	-3	-3	-3	-3	-3	-3	-3	-3	-3	-3	-3	-3	-3	-3	-3	-3
449	2023/5/15 17:49:07	176秒	微信	N/A	2	30	2	3	4	4	×	√	√	×	×	√	×	√	×	×	√	×	×	×	无	12	-3	-3	-3	-3	-3	-3	-3	-3	-3	-3	-3	-3	-3	-3	-3	-3	-3	-3	-3	-3	-3	-3	-3
450	2023/5/15 17:49:32	215秒	微信	N/A	2	27	2	2	4	4	√	√	√	√	√	√	√	(空)	√	√	√	√	√	√	无	12	-3	-3	-3	-3	-3	-3	-3	-3	-3	-3	-3	-3	-3	-3	-3	-3	-3	-3	-3	-3	-3	-3	-3
451	2023/5/15 17:50:39	259秒	微信	N/A	1	44	2	4	3	4	√	×	×	√	√	√	√	√	√	√	√	√	√	√	无	5	-3	-3	-3	-3	-3	-3	-3	-3	-3	-3	-3	-3	-3	-3	-3	-3	-3	-3	-3	-3	-3	-3	-3
452	2023/5/15 17:52:34	529秒	微信	N/A	2	55	1	4	3	4	×	×	×	×	×	√	×	×	×	×	√	√	√	√	无	13	-3	-3	-3	-3	-3	-3	-3	-3	-3	-3	-3	-3	-3	-3	-3	-3	-3	-3	-3	-3	-3	-3	-3
453	2023/5/15 17:54:34	3804秒	微信	N/A	2	40	1	4	3	4	√	√	×	×	×	√	√	√	√	√	√	√	√	√	无	12	-3	-3	-3	-3	-3	-3	-3	-3	-3	-3	-3	-3	-3	-3	-3	-3	-3	-3	-3	-3	-3	-3	-3
454	2023/5/15 17:55:10	259秒	微信	N/A	2	27	2	3	4	4	×	×	×	×	×	×	×	×	×	×	×	√	×	√	五	12	-3	-3	-3	-3	-3	-3	-3	-3	-3	-3	-3	-3	-3	-3	-3	-3	-3	-3	-3	-3	-3	-3	-3
455	2023/5/15 17:55:18	100秒	微信	N/A	2	21	1	1	5	4	√	√	√	√	√	√	√	√	√	√	√	√	√	√	无	12	-3	-3	-3	-3	-3	-3	-3	-3	-3	-3	-3	-3	-3	-3	-3	-3	-3	-3	-3	-3	-3	-3	-3
456	2023/5/15 17:55:25	318秒	微信	N/A	1	44	1	4	4	4	√	√	√	√	×	√	√	×	×	×	√	×	√	√	无	13	-3	-3	-3	-3	-3	-3	-3	-3	-3	-3	-3	-3	-3	-3	-3	-3	-3	-3	-3	-3	-3	-3	-3
457	2023/5/15 17:56:27	640秒	微信	N/A	2	55	1	4	5	4	×	×	×	×	×	×	×	×	×	×	×	×	√	×	无	11	-3	-3	-3	-3	-3	-3	-3	-3	-3	-3	-3	-3	-3	-3	-3	-3	-3	-3	-3	-3	-3	-3	-3
458	2023/5/15 17:57:18	1479秒	微信	N/A	2	30	2	2	5	4	√	√	√	√	√	(空)	×	√	√	√	√	√	√	√	无	12	-3	-3	-3	-3	-3	-3	-3	-3	-3	-3	-3	-3	-3	-3	-3	-3	-3	-3	-3	-3	-3	-3	-3
459	2023/5/15 18:00:38	147秒	微信	N/A	2	31	2	4	4	4	√	√	√	√	√	√	√	√	√	√	√	×	√	√	无	12	-3	-3	-3	-3	-3	-3	-3	-3	-3	-3	-3	-3	-3	-3	-3	-3	-3	-3	-3	-3	-3	-3	-3
460	2023/5/15 18:02:40	1242秒	微信	N/A	2	45	2	4	5	4	×	×	×	×	×	×	×	×	×	×	×	×	√	×	无	13	-3	-3	-3	-3	-3	-3	-3	-3	-3	-3	-3	-3	-3	-3	-3	-3	-3	-3	-3	-3	-3	-3	-3
461	2023/5/15 18:06:20	131秒	微信	N/A	2	(空)	-2	3	4	4	×	×	×	×	×	×	×	×	×	×	×	√	×	×	无	12	-3	-3	-3	-3	-3	-3	-3	-3	-3	-3	-3	-3	-3	-3	-3	-3	-3	-3	-3	-3	-3	-3	-3
462	2023/5/15 18:06:26	136秒	微信	N/A	2	18	1	1	5	4	×	×	×	×	√	√	×	×	×	×	×	√	×	×	无	12	-3	-3	-3	-3	-3	-3	-3	-3	-3	-3	-3	-3	-3	-3	-3	-3	-3	-3	-3	-3	-3	-3	-3
463	2023/5/15 18:11:22	166秒	微信	N/A	2	24	1	1	5	4	√	√	√	√	√	√	√	√	√	√	√	√	√	√	无	11	-3	-3	-3	-3	-3	-3	-3	-3	-3	-3	-3	-3	-3	-3	-3	-3	-3	-3	-3	-3	-3	-3	-3
464	2023/5/15 18:15:39	151秒	微信	N/A	2	30	1	3	4	4	×	√	×	√	√	√	√	√	√	√	√	√	√	√	无	13	-3	-3	-3	-3	-3	-3	-3	-3	-3	-3	-3	-3	-3	-3	-3	-3	-3	-3	-3	-3	-3	-3	-3
465	2023/5/15 18:26:25	161秒	微信	N/A	2	38	1	4	4	4	√	√	√	√	√	√	√	√	√	√	√	√	√	√	无	12	-3	-3	-3	-3	-3	-3	-3	-3	-3	-3	-3	-3	-3	-3	-3	-3	-3	-3	-3	-3	-3	-3	-3
466	2023/5/15 18:35:47	221秒	微信	N/A	2	49岁	2	4	3	4	√	√	×	√	√	√	√	√	√	√	√	√	√	√	无	10	-3	-3	-3	-3	-3	-3	-3	-3	-3	-3	-3	-3	-3	-3	-3	-3	-3	-3	-3	-3	-3	-3	-3
467	2023/5/15 18:36:59	757秒	微信	N/A	2	48	1	4	5	4	×	×	×	×	×	×	×	×	×	×	×	×	×	×	无	13	-3	-3	-3	-3	-3	-3	-3	-3	-3	-3	-3	-3	-3	-3	-3	-3	-3	-3	-3	-3	-3	-3	-3
468	2023/5/15 18:52:46	2040秒	微信	N/A	2	35	2	4	4	4	×	×	×	×	×	×	×	×	×	×	×	×	×	×	无	12	-3	-3	-3	-3	-3	-3	-3	-3	-3	-3	-3	-3	-3	-3	-3	-3	-3	-3	-3	-3	-3	-3	-3
469	2023/5/15 18:57:13	240秒	微信	N/A	2	26岁	2	3	4	4	×	×	×	×	×	(空)	×	×	×	×	×	×	×	×	无	12	-3	-3	-3	-3	-3	-3	-3	-3	-3	-3	-3	-3	-3	-3	-3	-3	-3	-3	-3	-3	-3	-3	-3
470	2023/5/15 18:59:12	119秒	微信	N/A	2	36	2	4	3	4	√	√	√	√	√	√	(空)	(空)	×	×	×	√	×	×	无	12	-3	-3	-3	-3	-3	-3	-3	-3	-3	-3	-3	-3	-3	-3	-3	-3	-3	-3	-3	-3	-3	-3	-3
471	2023/5/15 18:59:33	113秒	微信	N/A	2	29	1	2	4	4	√	√	√	√	√	√	√	√	√	√	√	√	√	√	无	12	-3	-3	-3	-3	-3	-3	-3	-3	-3	-3	-3	-3	-3	-3	-3	-3	-3	-3	-3	-3	-3	-3	-3
472	2023/5/15 19:01:24	121秒	微信	N/A	2	25	1	1	5	4	√	√	×	√	√	×	×	×	×	×	√	×	√	×	无	5	-3	-3	-3	-3	-3	-3	-3	-3	-3	-3	-3	-3	-3	-3	-3	-3	-3	-3	-3	-3	-3	-3	-3
473	2023/5/15 19:10:00	667秒	微信	N/A	2	(空)	1	4	5	-2	×	×	(空)	×	×	(空)	×	×	×	×	(空)	×	×	×	无	13	-3	-3	-3	-3	-3	-3	-3	-3	-3	-3	-3	-3	-3	-3	-3	-3	-3	-3	-3	-3	-3	-3	-3
474	2023/5/15 19:13:04	96秒	微信	N/A	2	24	2	1	5	4	×	×	×	×	×	×	×	×	×	×	×	×	×	×	无	4	-3	-3	-3	-3	-3	-3	-3	-3	-3	-3	-3	-3	-3	-3	-3	-3	-3	-3	-3	-3	-3	-3	-3
475	2023/5/15 19:13:41	316秒	微信	N/A	2	50	2	4	2	4	√	√	√	√	√	√	√	√	√	√	√	√	√	×	无	10	-3	-3	-3	-3	-3	-3	-3	-3	-3	-3	-3	-3	-3	-3	-3	-3	-3	-3	-3	-3	-3	-3	-3
476	2023/5/15 19:13:54	120秒	微信	N/A	2	23	1	1	5	4	×	×	×	×	×	×	×	×	×	×	×	×	×	×	无	12	-3	-3	-3	-3	-3	-3	-3	-3	-3	-3	-3	-3	-3	-3	-3	-3	-3	-3	-3	-3	-3	-3	-3
477	2023/5/15 19:18:58	139秒	微信	N/A	2	34	1	4	4	4	√	√	√	√	√	√	×	√	√	√	√	√	√	√	无	12	-3	-3	-3	-3	-3	-3	-3	-3	-3	-3	-3	-3	-3	-3	-3	-3	-3	-3	-3	-3	-3	-3	-3
478	2023/5/15 19:26:03	151秒	微信	N/A	2	29	2	3	4	4	×	×	×	√	√	√	√	√	√	√	√	√	√	√	无	12	-3	-3	-3	-3	-3	-3	-3	-3	-3	-3	-3	-3	-3	-3	-3	-3	-3	-3	-3	-3	-3	-3	-3
479	2023/5/15 19:27:01	1886秒	微信	N/A	2	34	1	3	4	4	√	√	√	√	√	√	√	√	√	√	√	√	√	√	无	12	-3	-3	-3	-3	-3	-3	-3	-3	-3	-3	-3	-3	-3	-3	-3	-3	-3	-3	-3	-3	-3	-3	-3
480	2023/5/15 19:27:51	126秒	微信	N/A	2	28	2	3	4	4	×	×	×	×	×	×	×	×	×	×	(空)	(空)	×	×	无	12	-3	-3	-3	-3	-3	-3	-3	-3	-3	-3	-3	-3	-3	-3	-3	-3	-3	-3	-3	-3	-3	-3	-3
481	2023/5/15 19:30:54	159秒	微信	N/A	2	31	1	2	5	4	√	√	√	√	√	√	√	√	√	√	√	√	×	√	无	10	-3	-3	-3	-3	-3	-3	-3	-3	-3	-3	-3	-3	-3	-3	-3	-3	-3	-3	-3	-3	-3	-3	-3
482	2023/5/15 19:31:08	166秒	微信	N/A	2	4O	1	4	3	4	×	×	×	×	×	×	×	×	×	×	×	×	×	×	无	12	-3	-3	-3	-3	-3	-3	-3	-3	-3	-3	-3	-3	-3	-3	-3	-3	-3	-3	-3	-3	-3	-3	-3
483	2023/5/15 19:33:35	172秒	微信	N/A	2	27	2	3	4	4	×	×	×	×	×	×	×	×	×	×	×	×	×	×	无	12	-3	-3	-3	-3	-3	-3	-3	-3	-3	-3	-3	-3	-3	-3	-3	-3	-3	-3	-3	-3	-3	-3	-3
484	2023/5/15 19:37:38	282秒	微信	N/A	2	48	1	4	5	4	×	×	×	√	×	×	×	√	√	√	√	√	×	×	无	13	-3	-3	-3	-3	-3	-3	-3	-3	-3	-3	-3	-3	-3	-3	-3	-3	-3	-3	-3	-3	-3	-3	-3
485	2023/5/15 19:50:54	153秒	微信	N/A	2	38	1	4	4	4	×	×	×	×	√	√	×	×	×	×	×	√	√	×	无	12	-3	-3	-3	-3	-3	-3	-3	-3	-3	-3	-3	-3	-3	-3	-3	-3	-3	-3	-3	-3	-3	-3	-3
486	2023/5/15 19:56:53	218秒	微信	N/A	2	37	1	4	5	4	×	×	×	×	×	×	×	×	√	√	√	√	√	√	无	12	-3	-3	-3	-3	-3	-3	-3	-3	-3	-3	-3	-3	-3	-3	-3	-3	-3	-3	-3	-3	-3	-3	-3
487	2023/5/15 20:01:06	281秒	微信	N/A	2	43	2	4	5	4	×	×	×	×	×	×	×	×	√	√	√	√	√	×	无	13	-3	-3	-3	-3	-3	-3	-3	-3	-3	-3	-3	-3	-3	-3	-3	-3	-3	-3	-3	-3	-3	-3	-3
488	2023/5/15 20:11:58	264秒	微信	N/A	2	56	2	4	4	4	×	√	√	√	×	×	×	√	×	×	×	×	√	√	无	13	-3	-3	-3	-3	-3	-3	-3	-3	-3	-3	-3	-3	-3	-3	-3	-3	-3	-3	-3	-3	-3	-3	-3
489	2023/5/15 20:16:18	167秒	微信	N/A	2	30	2	2	4	4	×	×	×	×	×	×	×	×	×	×	×	×	×	×	无	12	-3	-3	-3	-3	-3	-3	-3	-3	-3	-3	-3	-3	-3	-3	-3	-3	-3	-3	-3	-3	-3	-3	-3
490	2023/5/15 20:26:43	152秒	微信	N/A	2	45	2	4	2	4	×	×	×	×	×	×	×	×	×	×	×	×	×	×	无	12	-3	-3	-3	-3	-3	-3	-3	-3	-3	-3	-3	-3	-3	-3	-3	-3	-3	-3	-3	-3	-3	-3	-3
491	2023/5/15 20:38:08	167秒	微信	N/A	2	28	2	2	4	4	×	√	×	√	√	√	√	√	√	√	√	√	√	(空)	无	5	-3	-3	-3	-3	-3	-3	-3	-3	-3	-3	-3	-3	-3	-3	-3	-3	-3	-3	-3	-3	-3	-3	-3
492	2023/5/15 20:48:16	139秒	微信	N/A	2	38	2	3	3	4	√	√	√	√	√	√	√	√	√	√	√	√	√	√	无	12	-3	-3	-3	-3	-3	-3	-3	-3	-3	-3	-3	-3	-3	-3	-3	-3	-3	-3	-3	-3	-3	-3	-3
493	2023/5/15 21:00:18	175秒	微信	N/A	2	20	1	1	5	4	×	×	×	×	×	×	×	×	×	×	×	√	×	×	无	12	-3	-3	-3	-3	-3	-3	-3	-3	-3	-3	-3	-3	-3	-3	-3	-3	-3	-3	-3	-3	-3	-3	-3
494	2023/5/15 21:19:20	98秒	微信	N/A	2	33	1	4	3	2	×	√	√	√	√	√	√	√	×	×	√	√	√	(空)	无	5	-3	-3	-3	-3	-3	-3	-3	-3	-3	-3	-3	-3	-3	-3	-3	-3	-3	-3	-3	-3	-3	-3	-3
495	2023/5/15 21:36:04	291秒	微信	N/A	2	23	2	2	4	4	√	√	√	√	√	√	√	√	√	√	√	√	√	√	有	12	-3	-3	-3	-3	-3	-3	-3	-3	-3	-3	-3	-3	-3	-3	-3	-3	-3	-3	-3	-3	-3	-3	-3
496	2023/5/15 21:55:07	156秒	微信	N/A	2	30	2	3	4	4	√	√	√	√	√	√	√	√	√	√	√	√	√	√	无	12	-3	-3	-3	-3	-3	-3	-3	-3	-3	-3	-3	-3	-3	-3	-3	-3	-3	-3	-3	-3	-3	-3	-3
497	2023/5/15 22:04:16	84秒	微信	N/A	2	23	2	1	5	4	√	√	√	√	√	√	√	√	√	√	√	√	√	√	无	12	-3	-3	-3	-3	-3	-3	-3	-3	-3	-3	-3	-3	-3	-3	-3	-3	-3	-3	-3	-3	-3	-3	-3
498	2023/5/15 22:35:08	311秒	微信	N/A	2	46	2	4	3	4	√	√	√	√	√	√	√	√	(空)	(空)	√	√	(空)	√	无	11	-3	-3	-3	-3	-3	-3	-3	-3	-3	-3	-3	-3	-3	-3	-3	-3	-3	-3	-3	-3	-3	-3	-3
499	2023/5/15 23:34:58	196秒	微信	N/A	2	33	1	3	3	4	√	×	×	×	×	×	×	√	√	√	√	√	√	√	无	12	-3	-3	-3	-3	-3	-3	-3	-3	-3	-3	-3	-3	-3	-3	-3	-3	-3	-3	-3	-3	-3	-3	-3
500	2023/5/15 23:37:58	91秒	微信	N/A	2	28	2	3	4	4	√	√	√	√	√	√	√	√	√	√	√	√	√	√	无	12	-3	-3	-3	-3	-3	-3	-3	-3	-3	-3	-3	-3	-3	-3	-3	-3	-3	-3	-3	-3	-3	-3	-3
501	2023/5/16 0:20:50	96秒	微信	N/A	2	22	2	4	5	4	×	×	×	×	×	×	×	×	×	√	√	√	√	√	无	-2	(空)	(空)	(空)	(空)	(空)	(空)	(空)	(空)	(空)	(空)	(空)	(空)	(空)	(空)	√	(空)	(空)	(空)	(空)	(空)	(空)	(空)	(空)
502	2023/5/16 0:34:00	157秒	微信	N/A	2	28	1	2	4	4	√	√	√	√	√	√	√	√	√	√	√	√	√	√	无	12	-3	-3	-3	-3	-3	-3	-3	-3	-3	-3	-3	-3	-3	-3	-3	-3	-3	-3	-3	-3	-3	-3	-3
503	2023/5/16 6:05:42	179秒	微信	N/A	2	28	2	3	4	4	×	×	×	×	×	×	×	×	×	×	×	×	×	×	无	12	-3	-3	-3	-3	-3	-3	-3	-3	-3	-3	-3	-3	-3	-3	-3	-3	-3	-3	-3	-3	-3	-3	-3
504	2023/5/16 7:18:13	260秒	微信	N/A	2	50	1	4	4	4	√	√	√	√	√	√	√	√	√	√	√	×	√	√	无	12	-3	-3	-3	-3	-3	-3	-3	-3	-3	-3	-3	-3	-3	-3	-3	-3	-3	-3	-3	-3	-3	-3	-3
505	2023/5/16 8:04:44	141秒	微信	N/A	2	25	2	2	4	2	√	√	√	√	√	√	√	√	×	×	×	√	×	√	无	12	-3	-3	-3	-3	-3	-3	-3	-3	-3	-3	-3	-3	-3	-3	-3	-3	-3	-3	-3	-3	-3	-3	-3
506	2023/5/16 8:11:52	117秒	微信	N/A	2	30	2	4	4	4	×	×	×	√	√	√	×	√	×	×	√	×	×	√	无	12	-3	-3	-3	-3	-3	-3	-3	-3	-3	-3	-3	-3	-3	-3	-3	-3	-3	-3	-3	-3	-3	-3	-3
507	2023/5/16 8:13:56	228秒	链接	直接访问	2	43	1	4	2	4	√	×	×	×	×	√	×	√	√	√	√	√	√	√	无	9	-3	-3	-3	-3	-3	-3	-3	-3	-3	-3	-3	-3	-3	-3	-3	-3	-3	-3	-3	-3	-3	-3	-3
508	2023/5/16 9:20:08	99秒	企业微信	N/A	1	28	2	2	5	3	√	√	√	√	√	√	√	√	√	√	√	√	(空)	√	无	5	-3	-3	-3	-3	-3	-3	-3	-3	-3	-3	-3	-3	-3	-3	-3	-3	-3	-3	-3	-3	-3	-3	-3
509	2023/5/16 9:23:28	100秒	链接	直接访问	2	49	1	4	5	4	(空)	(空)	(空)	(空)	(空)	√	(空)	(空)	(空)	(空)	(空)	(空)	(空)	(空)	无	12	-3	-3	-3	-3	-3	-3	-3	-3	-3	-3	-3	-3	-3	-3	-3	-3	-3	-3	-3	-3	-3	-3	-3
510	2023/5/16 9:30:39	228秒	微信	N/A	2	48	1	4	4	4	×	(空)	(空)	(空)	(空)	(空)	(空)	(空)	(空)	(空)	(空)	(空)	(空)	(空)	无	13	-3	-3	-3	-3	-3	-3	-3	-3	-3	-3	-3	-3	-3	-3	-3	-3	-3	-3	-3	-3	-3	-3	-3
511	2023/5/16 9:32:07	183秒	企业微信	N/A	4	45	1	4	4	3	√	√	√	√	√	√	×	√	√	√	√	√	×	√	无	9	-3	-3	-3	-3	-3	-3	-3	-3	-3	-3	-3	-3	-3	-3	-3	-3	-3	-3	-3	-3	-3	-3	-3
512	2023/5/16 9:33:26	160秒	微信	N/A	2	39	1	4	4	4	√	√	√	√	√	√	√	√	√	√	√	√	√	√	无	13	-3	-3	-3	-3	-3	-3	-3	-3	-3	-3	-3	-3	-3	-3	-3	-3	-3	-3	-3	-3	-3	-3	-3
513	2023/5/16 9:53:34	217秒	微信	N/A	2	45	-2	4	5	4	√	√	×	√	×	√	√	√	√	√	√	√	√	√	无	13	-3	-3	-3	-3	-3	-3	-3	-3	-3	-3	-3	-3	-3	-3	-3	-3	-3	-3	-3	-3	-3	-3	-3
514	2023/5/16 9:54:38	230秒	微信	N/A	2	33	2	4	4	4	√	√	√	√	√	√	√	√	√	√	√	√	√	√	无	12	-3	-3	-3	-3	-3	-3	-3	-3	-3	-3	-3	-3	-3	-3	-3	-3	-3	-3	-3	-3	-3	-3	-3
515	2023/5/16 10:15:49	176秒	微信	N/A	1	44	-2	4	3	4	×	×	×	×	×	√	√	×	×	(空)	√	×	√	√	无	5	-3	-3	-3	-3	-3	-3	-3	-3	-3	-3	-3	-3	-3	-3	-3	-3	-3	-3	-3	-3	-3	-3	-3
516	2023/5/16 10:28:47	170秒	微信	N/A	2	53	1	4	2	-2	(空)	(空)	(空)	(空)	(空)	(空)	(空)	(空)	(空)	(空)	(空)	√	(空)	(空)	无	12	-3	-3	-3	-3	-3	-3	-3	-3	-3	-3	-3	-3	-3	-3	-3	-3	-3	-3	-3	-3	-3	-3	-3
517	2023/5/16 10:56:30	139秒	企业微信	N/A	1	42	1	4	5	3	√	√	√	√	√	√	√	√	√	√	√	√	√	√	无	5	-3	-3	-3	-3	-3	-3	-3	-3	-3	-3	-3	-3	-3	-3	-3	-3	-3	-3	-3	-3	-3	-3	-3
518	2023/5/16 10:59:42	172秒	微信	N/A	2	43	1	4	5	3	√	√	√	√	√	√	√	√	(空)	(空)	(空)	√	(空)	(空)	无	12	-3	-3	-3	-3	-3	-3	-3	-3	-3	-3	-3	-3	-3	-3	-3	-3	-3	-3	-3	-3	-3	-3	-3
519	2023/5/16 10:59:45	192秒	微信	N/A	2	28	2	2	4	4	√	√	√	√	√	√	√	√	√	√	√	√	√	√	无	10	-3	-3	-3	-3	-3	-3	-3	-3	-3	-3	-3	-3	-3	-3	-3	-3	-3	-3	-3	-3	-3	-3	-3
520	2023/5/16 11:06:23	539秒	微信	N/A	2	45	1	4	5	4	√	√	×	×	×	√	(空)	√	×	×	√	√	√	√	有	13	-3	-3	-3	-3	-3	-3	-3	-3	-3	-3	-3	-3	-3	-3	-3	-3	-3	-3	-3	-3	-3	-3	-3
521	2023/5/16 11:07:00	593秒	微信	N/A	2	48	1	4	5	4	√	√	×	√	√	√	×	√	×	×	×	√	×	√	乡镇卫生院居民公共服务	12	-3	-3	-3	-3	-3	-3	-3	-3	-3	-3	-3	-3	-3	-3	-3	-3	-3	-3	-3	-3	-3	-3	-3
522	2023/5/16 11:07:36	344秒	微信	N/A	2	46	2	4	3	4	√	√	√	√	×	√	√	√	√	√	√	√	√	√	无	12	-3	-3	-3	-3	-3	-3	-3	-3	-3	-3	-3	-3	-3	-3	-3	-3	-3	-3	-3	-3	-3	-3	-3
523	2023/5/16 11:08:48	132秒	微信	N/A	2	27	2	1	4	4	√	√	√	√	√	√	√	√	√	√	√	√	√	×	无	12	-3	-3	-3	-3	-3	-3	-3	-3	-3	-3	-3	-3	-3	-3	-3	-3	-3	-3	-3	-3	-3	-3	-3
524	2023/5/16 11:09:13	177秒	微信	N/A	2	23	2	3	4	4	√	√	√	√	√	√	√	√	√	√	√	√	√	√	无	12	-3	-3	-3	-3	-3	-3	-3	-3	-3	-3	-3	-3	-3	-3	-3	-3	-3	-3	-3	-3	-3	-3	-3
525	2023/5/16 11:09:32	412秒	微信	N/A	2	46	2	4	5	4	(空)	(空)	(空)	(空)	(空)	(空)	(空)	(空)	(空)	(空)	(空)	×	×	×	无	12	-3	-3	-3	-3	-3	-3	-3	-3	-3	-3	-3	-3	-3	-3	-3	-3	-3	-3	-3	-3	-3	-3	-3
526	2023/5/16 11:10:24	559秒	微信	N/A	2	51	1	4	5	4	×	×	×	×	×	×	×	×	×	×	×	×	×	×	无	12	-3	-3	-3	-3	-3	-3	-3	-3	-3	-3	-3	-3	-3	-3	-3	-3	-3	-3	-3	-3	-3	-3	-3
527	2023/5/16 11:10:39	298秒	微信	N/A	2	37	2	4	4	4	√	√	√	√	√	√	√	√	√	√	√	√	√	√	无	5	-3	-3	-3	-3	-3	-3	-3	-3	-3	-3	-3	-3	-3	-3	-3	-3	-3	-3	-3	-3	-3	-3	-3
528	2023/5/16 11:11:27	364秒	微信	N/A	2	50	1	4	5	4	×	×	×	×	×	√	×	×	×	×	×	√	×	×	无	12	-3	-3	-3	-3	-3	-3	-3	-3	-3	-3	-3	-3	-3	-3	-3	-3	-3	-3	-3	-3	-3	-3	-3
529	2023/5/16 11:15:05	314秒	微信	N/A	2	52	1	4	4	4	×	×	×	×	×	×	×	×	×	×	×	(空)	×	×	无	12	-3	-3	-3	-3	-3	-3	-3	-3	-3	-3	-3	-3	-3	-3	-3	-3	-3	-3	-3	-3	-3	-3	-3
530	2023/5/16 11:16:04	400秒	微信	N/A	2	47	1	4	4	4	√	√	√	√	√	√	√	√	√	√	√	×	√	√	无	12	-3	-3	-3	-3	-3	-3	-3	-3	-3	-3	-3	-3	-3	-3	-3	-3	-3	-3	-3	-3	-3	-3	-3
531	2023/5/16 11:17:13	311秒	微信	N/A	2	55	1	4	3	3	√	√	√	√	√	√	√	√	√	×	×	×	×	×	无	12	-3	-3	-3	-3	-3	-3	-3	-3	-3	-3	-3	-3	-3	-3	-3	-3	-3	-3	-3	-3	-3	-3	-3
532	2023/5/16 11:17:20	287秒	微信	N/A	2	48	1	4	4	4	√	√	√	√	√	√	√	√	√	√	√	√	√	√	无	12	-3	-3	-3	-3	-3	-3	-3	-3	-3	-3	-3	-3	-3	-3	-3	-3	-3	-3	-3	-3	-3	-3	-3
533	2023/5/16 11:20:30	271秒	微信	N/A	4	44	1	1	4	4	×	×	×	×	×	×	×	×	×	×	×	×	√	×	无	13	-3	-3	-3	-3	-3	-3	-3	-3	-3	-3	-3	-3	-3	-3	-3	-3	-3	-3	-3	-3	-3	-3	-3
534	2023/5/16 11:20:34	109秒	微信	N/A	2	55	1	4	4	4	√	√	√	√	√	√	√	√	√	(空)	(空)	(空)	√	√	无	12	-3	-3	-3	-3	-3	-3	-3	-3	-3	-3	-3	-3	-3	-3	-3	-3	-3	-3	-3	-3	-3	-3	-3
535	2023/5/16 11:20:35	91秒	微信	N/A	2	25	2	3	4	4	(空)	(空)	(空)	(空)	(空)	(空)	(空)	(空)	(空)	(空)	(空)	(空)	(空)	(空)	无	12	-3	-3	-3	-3	-3	-3	-3	-3	-3	-3	-3	-3	-3	-3	-3	-3	-3	-3	-3	-3	-3	-3	-3
536	2023/5/16 11:20:55	354秒	微信	N/A	2	62	1	4	4	4	√	√	√	×	×	√	√	×	×	×	×	√	√	√	无	13	-3	-3	-3	-3	-3	-3	-3	-3	-3	-3	-3	-3	-3	-3	-3	-3	-3	-3	-3	-3	-3	-3	-3
537	2023/5/16 11:21:02	131秒	微信	N/A	2	26	2	1	4	4	(空)	(空)	(空)	(空)	(空)	(空)	(空)	(空)	(空)	(空)	(空)	(空)	(空)	(空)	无	-2	(空)	(空)	(空)	(空)	(空)	(空)	(空)	(空)	(空)	(空)	(空)	(空)	(空)	(空)	(空)	(空)	(空)	(空)	(空)	(空)	(空)	(空)	(空)
538	2023/5/16 11:22:17	197秒	微信	N/A	2	49	1	4	4	3	√	×	(空)	×	(空)	√	(空)	(空)	(空)	(空)	(空)	√	×	(空)	无	12	-3	-3	-3	-3	-3	-3	-3	-3	-3	-3	-3	-3	-3	-3	-3	-3	-3	-3	-3	-3	-3	-3	-3
539	2023/5/16 11:22:40	442秒	微信	N/A	2	60	1	4	4	4	×	×	×	√	×	√	×	√	×	×	(空)	√	(空)	(空)	无	12	-3	-3	-3	-3	-3	-3	-3	-3	-3	-3	-3	-3	-3	-3	-3	-3	-3	-3	-3	-3	-3	-3	-3
540	2023/5/16 11:28:46	152秒	微信	N/A	2	46	1	4	3	3	×	√	√	√	×	√	√	√	×	√	√	√	√	√	无	12	-3	-3	-3	-3	-3	-3	-3	-3	-3	-3	-3	-3	-3	-3	-3	-3	-3	-3	-3	-3	-3	-3	-3
541	2023/5/16 11:28:49	253秒	微信	N/A	2	50	1	4	4	4	√	√	√	√	×	√	√	√	×	×	√	√	√	√	无	5	-3	-3	-3	-3	-3	-3	-3	-3	-3	-3	-3	-3	-3	-3	-3	-3	-3	-3	-3	-3	-3	-3	-3
542	2023/5/16 11:31:22	759秒	微信	N/A	2	20	2	1	4	4	√	√	√	√	√	√	√	√	√	√	√	√	√	√	无	5	-3	-3	-3	-3	-3	-3	-3	-3	-3	-3	-3	-3	-3	-3	-3	-3	-3	-3	-3	-3	-3	-3	-3
543	2023/5/16 11:35:31	164秒	微信	N/A	2	20	2	1	4	4	×	×	×	×	×	×	×	×	×	×	×	×	×	×	无	12	-3	-3	-3	-3	-3	-3	-3	-3	-3	-3	-3	-3	-3	-3	-3	-3	-3	-3	-3	-3	-3	-3	-3
544	2023/5/16 11:36:05	184秒	微信	N/A	2	31	2	3	4	4	√	√	√	√	√	√	√	√	√	√	√	√	√	√	无	11	-3	-3	-3	-3	-3	-3	-3	-3	-3	-3	-3	-3	-3	-3	-3	-3	-3	-3	-3	-3	-3	-3	-3
545	2023/5/16 11:36:30	532秒	微信	N/A	2	53	1	4	2	3	×	×	×	√	√	√	√	√	√	√	(空)	√	√	×	无	12	-3	-3	-3	-3	-3	-3	-3	-3	-3	-3	-3	-3	-3	-3	-3	-3	-3	-3	-3	-3	-3	-3	-3
546	2023/5/16 11:39:05	178秒	微信	N/A	2	48	1	4	4	4	×	×	×	×	×	√	×	×	×	×	√	√	√	×	无	13	-3	-3	-3	-3	-3	-3	-3	-3	-3	-3	-3	-3	-3	-3	-3	-3	-3	-3	-3	-3	-3	-3	-3
547	2023/5/16 11:39:16	102秒	微信	N/A	2	22	1	2	5	4	×	×	×	(空)	×	×	×	×	×	×	×	√	×	×	无	12	-3	-3	-3	-3	-3	-3	-3	-3	-3	-3	-3	-3	-3	-3	-3	-3	-3	-3	-3	-3	-3	-3	-3
548	2023/5/16 11:39:41	126秒	微信	N/A	2	40	2	4	4	4	×	×	×	×	×	×	×	×	×	×	×	×	×	×	无	12	-3	-3	-3	-3	-3	-3	-3	-3	-3	-3	-3	-3	-3	-3	-3	-3	-3	-3	-3	-3	-3	-3	-3
549	2023/5/16 11:39:59	125秒	微信	N/A	2	22	2	2	4	4	×	×	×	×	×	×	×	×	×	×	×	×	×	×	无	12	-3	-3	-3	-3	-3	-3	-3	-3	-3	-3	-3	-3	-3	-3	-3	-3	-3	-3	-3	-3	-3	-3	-3
550	2023/5/16 11:40:20	438秒	微信	N/A	2	41	1	3	5	4	√	√	√	√	√	√	√	√	√	√	√	√	√	√	无	13	-3	-3	-3	-3	-3	-3	-3	-3	-3	-3	-3	-3	-3	-3	-3	-3	-3	-3	-3	-3	-3	-3	-3
551	2023/5/16 11:40:23	153秒	微信	N/A	2	26	2	3	4	4	×	×	×	×	×	×	×	×	×	×	×	×	×	×	无	12	-3	-3	-3	-3	-3	-3	-3	-3	-3	-3	-3	-3	-3	-3	-3	-3	-3	-3	-3	-3	-3	-3	-3
552	2023/5/16 11:40:52	365秒	微信	N/A	2	43	1	3	4	4	√	√	×	√	×	√	×	√	×	√	√	√	√	√	无	12	-3	-3	-3	-3	-3	-3	-3	-3	-3	-3	-3	-3	-3	-3	-3	-3	-3	-3	-3	-3	-3	-3	-3
553	2023/5/16 11:41:11	213秒	微信	N/A	2	44	1	2	5	4	×	×	×	×	×	×	×	×	×	×	×	√	×	×	无	12	-3	-3	-3	-3	-3	-3	-3	-3	-3	-3	-3	-3	-3	-3	-3	-3	-3	-3	-3	-3	-3	-3	-3
554	2023/5/16 11:41:47	223秒	微信	N/A	2	50	1	4	5	4	×	×	×	×	×	×	×	×	×	×	×	×	×	×	无	12	-3	-3	-3	-3	-3	-3	-3	-3	-3	-3	-3	-3	-3	-3	-3	-3	-3	-3	-3	-3	-3	-3	-3
555	2023/5/16 11:42:17	106秒	微信	N/A	2	28	2	3	4	4	×	×	×	√	×	×	√	×	×	×	×	×	×	×	无	12	-3	-3	-3	-3	-3	-3	-3	-3	-3	-3	-3	-3	-3	-3	-3	-3	-3	-3	-3	-3	-3	-3	-3
556	2023/5/16 11:42:29	105秒	微信	N/A	2	27	2	2	4	4	×	×	×	×	√	×	×	×	×	×	×	√	×	×	无	12	-3	-3	-3	-3	-3	-3	-3	-3	-3	-3	-3	-3	-3	-3	-3	-3	-3	-3	-3	-3	-3	-3	-3
557	2023/5/16 11:42:47	348秒	微信	N/A	2	38	2	4	4	4	√	√	×	(空)	√	√	√	√	√	√	√	√	√	√	无	12	-3	-3	-3	-3	-3	-3	-3	-3	-3	-3	-3	-3	-3	-3	-3	-3	-3	-3	-3	-3	-3	-3	-3
558	2023/5/16 11:42:53	152秒	微信	N/A	2	23	1	1	5	4	×	×	×	×	×	×	×	×	√	×	×	×	×	×	无	12	-3	-3	-3	-3	-3	-3	-3	-3	-3	-3	-3	-3	-3	-3	-3	-3	-3	-3	-3	-3	-3	-3	-3
559	2023/5/16 11:43:35	106秒	微信	N/A	2	30	2	2	4	4	×	×	×	×	×	√	×	×	×	×	×	×	×	×	无	12	-3	-3	-3	-3	-3	-3	-3	-3	-3	-3	-3	-3	-3	-3	-3	-3	-3	-3	-3	-3	-3	-3	-3
560	2023/5/16 11:47:23	334秒	微信	N/A	2	29	1	3	5	4	×	×	×	×	×	×	×	×	×	×	×	√	×	×	无	12	-3	-3	-3	-3	-3	-3	-3	-3	-3	-3	-3	-3	-3	-3	-3	-3	-3	-3	-3	-3	-3	-3	-3
561	2023/5/16 11:47:36	327秒	微信	N/A	2	32	2	4	3	4	×	×	×	×	×	×	×	×	×	×	×	×	×	×	无	12	-3	-3	-3	-3	-3	-3	-3	-3	-3	-3	-3	-3	-3	-3	-3	-3	-3	-3	-3	-3	-3	-3	-3
562	2023/5/16 11:48:31	417秒	微信	N/A	2	48	1	4	3	4	(空)	(空)	(空)	(空)	(空)	√	(空)	√	(空)	(空)	(空)	√	(空)	(空)	无	12	-3	-3	-3	-3	-3	-3	-3	-3	-3	-3	-3	-3	-3	-3	-3	-3	-3	-3	-3	-3	-3	-3	-3
563	2023/5/16 11:48:52	200秒	微信	N/A	2	30	1	3	4	4	√	√	√	√	√	√	√	√	√	√	√	√	√	√	无	12	-3	-3	-3	-3	-3	-3	-3	-3	-3	-3	-3	-3	-3	-3	-3	-3	-3	-3	-3	-3	-3	-3	-3
564	2023/5/16 11:49:31	218秒	微信	N/A	2	30	1	3	4	4	√	√	√	√	√	√	√	√	√	√	√	√	√	√	无	12	-3	-3	-3	-3	-3	-3	-3	-3	-3	-3	-3	-3	-3	-3	-3	-3	-3	-3	-3	-3	-3	-3	-3
565	2023/5/16 11:49:39	333秒	微信	N/A	2	43	1	3	5	4	×	√	×	√	×	√	×	√	×	×	×	√	×	×	无	12	-3	-3	-3	-3	-3	-3	-3	-3	-3	-3	-3	-3	-3	-3	-3	-3	-3	-3	-3	-3	-3	-3	-3
566	2023/5/16 11:50:08	128秒	微信	N/A	2	34	1	3	4	4	√	√	√	√	√	×	√	√	(空)	(空)	(空)	√	√	√	无	12	-3	-3	-3	-3	-3	-3	-3	-3	-3	-3	-3	-3	-3	-3	-3	-3	-3	-3	-3	-3	-3	-3	-3
567	2023/5/16 11:51:31	112秒	微信	N/A	2	34	1	4	4	4	×	(空)	(空)	(空)	(空)	(空)	(空)	(空)	(空)	(空)	(空)	(空)	(空)	(空)	无	12	-3	-3	-3	-3	-3	-3	-3	-3	-3	-3	-3	-3	-3	-3	-3	-3	-3	-3	-3	-3	-3	-3	-3
568	2023/5/16 11:52:17	347秒	微信	N/A	2	44岁	2	4	3	4	√	√	√	√	√	√	√	√	×	√	×	√	√	√	无	12	-3	-3	-3	-3	-3	-3	-3	-3	-3	-3	-3	-3	-3	-3	-3	-3	-3	-3	-3	-3	-3	-3	-3
569	2023/5/16 11:53:33	264秒	微信	N/A	2	55	2	4	4	4	√	√	×	√	√	√	×	√	×	√	√	√	√	×	无	4	-3	-3	-3	-3	-3	-3	-3	-3	-3	-3	-3	-3	-3	-3	-3	-3	-3	-3	-3	-3	-3	-3	-3
570	2023/5/16 11:54:08	870秒	微信	N/A	2	31	2	3	5	4	√	√	√	√	√	√	√	√	√	√	√	√	√	√	无	12	-3	-3	-3	-3	-3	-3	-3	-3	-3	-3	-3	-3	-3	-3	-3	-3	-3	-3	-3	-3	-3	-3	-3
571	2023/5/16 11:55:02	205秒	微信	N/A	2	25	2	2	4	4	×	×	×	×	×	×	×	×	×	×	×	×	×	×	无	12	-3	-3	-3	-3	-3	-3	-3	-3	-3	-3	-3	-3	-3	-3	-3	-3	-3	-3	-3	-3	-3	-3	-3
572	2023/5/16 11:55:30	522秒	微信	N/A	2	37	1	4	3	4	√	√	√	√	√	√	×	√	√	√	√	√	√	×	无	12	-3	-3	-3	-3	-3	-3	-3	-3	-3	-3	-3	-3	-3	-3	-3	-3	-3	-3	-3	-3	-3	-3	-3
573	2023/5/16 11:56:17	272秒	微信	N/A	2	40	1	4	5	4	√	√	√	√	√	√	√	√	√	√	√	√	√	√	无	12	-3	-3	-3	-3	-3	-3	-3	-3	-3	-3	-3	-3	-3	-3	-3	-3	-3	-3	-3	-3	-3	-3	-3
574	2023/5/16 11:56:25	162秒	微信	N/A	2	28	1	3	4	4	×	√	×	√	√	√	√	√	(空)	√	√	√	√	√	无	4	-3	-3	-3	-3	-3	-3	-3	-3	-3	-3	-3	-3	-3	-3	-3	-3	-3	-3	-3	-3	-3	-3	-3
575	2023/5/16 11:56:30	282秒	微信	N/A	2	20	2	1	4	4	√	√	√	√	√	√	√	√	√	√	√	√	√	√	无	12	-3	-3	-3	-3	-3	-3	-3	-3	-3	-3	-3	-3	-3	-3	-3	-3	-3	-3	-3	-3	-3	-3	-3
576	2023/5/16 11:57:27	159秒	微信	N/A	2	46	1	4	4	4	(空)	(空)	(空)	(空)	(空)	(空)	(空)	(空)	(空)	(空)	(空)	(空)	√	(空)	无	13	-3	-3	-3	-3	-3	-3	-3	-3	-3	-3	-3	-3	-3	-3	-3	-3	-3	-3	-3	-3	-3	-3	-3
577	2023/5/16 11:57:36	460秒	微信	N/A	2	42	2	4	5	4	√	×	×	√	√	√	√	√	√	√	√	√	√	√	无	8	-3	-3	-3	-3	-3	-3	-3	-3	-3	-3	-3	-3	-3	-3	-3	-3	-3	-3	-3	-3	-3	-3	-3
578	2023/5/16 11:57:55	190秒	微信	N/A	2	31	2	2	5	4	×	×	×	×	×	×	×	×	×	×	×	√	×	×	无	12	-3	-3	-3	-3	-3	-3	-3	-3	-3	-3	-3	-3	-3	-3	-3	-3	-3	-3	-3	-3	-3	-3	-3
579	2023/5/16 11:58:06	475秒	微信	N/A	2	23	2	2	4	4	√	√	√	√	√	√	×	×	×	×	×	√	×	√	无	12	-3	-3	-3	-3	-3	-3	-3	-3	-3	-3	-3	-3	-3	-3	-3	-3	-3	-3	-3	-3	-3	-3	-3
580	2023/5/16 11:58:10	229秒	微信	N/A	2	44	2	4	4	4	×	(空)	(空)	√	√	√	(空)	(空)	(空)	(空)	(空)	√	(空)	(空)	无	12	-3	-3	-3	-3	-3	-3	-3	-3	-3	-3	-3	-3	-3	-3	-3	-3	-3	-3	-3	-3	-3	-3	-3
581	2023/5/16 11:58:13	425秒	微信	N/A	2	50	1	4	3	3	×	√	×	√	√	√	√	√	×	×	×	√	×	×	无	12	-3	-3	-3	-3	-3	-3	-3	-3	-3	-3	-3	-3	-3	-3	-3	-3	-3	-3	-3	-3	-3	-3	-3
582	2023/5/16 11:58:18	91秒	微信	N/A	2	35	2	4	4	4	×	×	×	×	√	(空)	(空)	(空)	(空)	(空)	(空)	(空)	(空)	(空)	无	12	-3	-3	-3	-3	-3	-3	-3	-3	-3	-3	-3	-3	-3	-3	-3	-3	-3	-3	-3	-3	-3	-3	-3
583	2023/5/16 11:58:26	115秒	微信	N/A	2	24	2	2	4	4	√	√	√	√	√	√	√	√	√	√	√	√	√	√	无	12	-3	-3	-3	-3	-3	-3	-3	-3	-3	-3	-3	-3	-3	-3	-3	-3	-3	-3	-3	-3	-3	-3	-3
584	2023/5/16 11:58:46	105秒	微信	N/A	2	30	2	3	4	4	√	√	√	√	√	√	√	√	√	√	√	√	√	√	无	12	-3	-3	-3	-3	-3	-3	-3	-3	-3	-3	-3	-3	-3	-3	-3	-3	-3	-3	-3	-3	-3	-3	-3
585	2023/5/16 11:59:15	173秒	微信	N/A	2	29	1	2	5	4	×	×	×	×	×	√	√	√	×	×	×	√	(空)	(空)	无	12	-3	-3	-3	-3	-3	-3	-3	-3	-3	-3	-3	-3	-3	-3	-3	-3	-3	-3	-3	-3	-3	-3	-3
586	2023/5/16 12:00:02	138秒	微信	N/A	2	35	1	3	4	4	×	(空)	(空)	(空)	(空)	(空)	(空)	(空)	(空)	(空)	(空)	√	(空)	(空)	无	12	-3	-3	-3	-3	-3	-3	-3	-3	-3	-3	-3	-3	-3	-3	-3	-3	-3	-3	-3	-3	-3	-3	-3
587	2023/5/16 12:00:47	165秒	微信	N/A	2	26	1	3	4	4	√	√	√	√	√	√	√	√	√	√	√	√	√	√	无	12	-3	-3	-3	-3	-3	-3	-3	-3	-3	-3	-3	-3	-3	-3	-3	-3	-3	-3	-3	-3	-3	-3	-3
588	2023/5/16 12:02:19	85秒	微信	N/A	2	22	2	2	4	1	×	×	×	×	×	×	×	×	×	×	×	×	×	×	无	12	-3	-3	-3	-3	-3	-3	-3	-3	-3	-3	-3	-3	-3	-3	-3	-3	-3	-3	-3	-3	-3	-3	-3
589	2023/5/16 12:02:48	520秒	微信	N/A	1	47	-2	4	5	4	√	√	√	√	√	√	√	√	√	√	√	√	√	√	利益相关者	12	-3	-3	-3	-3	-3	-3	-3	-3	-3	-3	-3	-3	-3	-3	-3	-3	-3	-3	-3	-3	-3	-3	-3
590	2023/5/16 12:03:38	150秒	微信	N/A	2	20	2	1	4	2	√	√	×	√	×	√	×	√	×	√	√	√	√	√	无	12	-3	-3	-3	-3	-3	-3	-3	-3	-3	-3	-3	-3	-3	-3	-3	-3	-3	-3	-3	-3	-3	-3	-3
591	2023/5/16 12:04:58	345秒	微信	N/A	2	45	2	4	5	4	(空)	(空)	(空)	(空)	(空)	(空)	(空)	(空)	(空)	(空)	(空)	(空)	√	√	无	13	-3	-3	-3	-3	-3	-3	-3	-3	-3	-3	-3	-3	-3	-3	-3	-3	-3	-3	-3	-3	-3	-3	-3
592	2023/5/16 12:05:38	181秒	微信	N/A	2	23	1	1	5	4	×	×	×	×	×	×	×	×	×	×	√	×	×	×	无	11	-3	-3	-3	-3	-3	-3	-3	-3	-3	-3	-3	-3	-3	-3	-3	-3	-3	-3	-3	-3	-3	-3	-3
593	2023/5/16 12:07:33	223秒	微信	N/A	2	57岁	1	4	4	3	√	√	√	√	√	√	√	√	×	×	√	√	√	√	无	5	-3	-3	-3	-3	-3	-3	-3	-3	-3	-3	-3	-3	-3	-3	-3	-3	-3	-3	-3	-3	-3	-3	-3
594	2023/5/16 12:09:20	166秒	微信	N/A	2	27	2	3	4	4	√	√	√	√	√	√	√	√	√	√	√	√	√	√	无	12	-3	-3	-3	-3	-3	-3	-3	-3	-3	-3	-3	-3	-3	-3	-3	-3	-3	-3	-3	-3	-3	-3	-3
595	2023/5/16 12:09:58	262秒	微信	N/A	2	34	1	3	3	4	×	×	×	×	×	×	×	×	×	×	√	×	×	√	无	11	-3	-3	-3	-3	-3	-3	-3	-3	-3	-3	-3	-3	-3	-3	-3	-3	-3	-3	-3	-3	-3	-3	-3
596	2023/5/16 12:10:08	15秒	微信	N/A	-2	(空)	-2	-2	-2	-2	(空)	(空)	(空)	(空)	(空)	(空)	(空)	(空)	(空)	(空)	(空)	(空)	(空)	(空)	无	-2	(空)	(空)	(空)	(空)	(空)	(空)	(空)	(空)	(空)	(空)	(空)	(空)	(空)	(空)	(空)	(空)	(空)	(空)	(空)	(空)	(空)	(空)	(空)
597	2023/5/16 12:10:46	183秒	微信	N/A	2	29	2	3	3	4	×	×	×	×	×	×	×	×	×	×	×	×	×	×	无	12	-3	-3	-3	-3	-3	-3	-3	-3	-3	-3	-3	-3	-3	-3	-3	-3	-3	-3	-3	-3	-3	-3	-3
598	2023/5/16 12:10:51	162秒	微信	N/A	2	38	2	4	4	4	×	×	×	×	×	×	×	×	√	×	×	×	×	×	无	12	-3	-3	-3	-3	-3	-3	-3	-3	-3	-3	-3	-3	-3	-3	-3	-3	-3	-3	-3	-3	-3	-3	-3
599	2023/5/16 12:11:10	165秒	微信	N/A	2	30	1	3	4	4	×	×	×	√	×	√	√	√	√	√	×	×	×	×	无	12	-3	-3	-3	-3	-3	-3	-3	-3	-3	-3	-3	-3	-3	-3	-3	-3	-3	-3	-3	-3	-3	-3	-3
600	2023/5/16 12:11:35	244秒	微信	N/A	2	48	1	4	3	4	×	×	×	√	√	√	×	×	×	×	√	√	(空)	×	无	4	-3	-3	-3	-3	-3	-3	-3	-3	-3	-3	-3	-3	-3	-3	-3	-3	-3	-3	-3	-3	-3	-3	-3
601	2023/5/16 12:11:43	298秒	微信	N/A	2	29	1	1	5	4	√	√	√	√	√	√	√	√	√	√	√	√	√	√	市场监督部门	11	-3	-3	-3	-3	-3	-3	-3	-3	-3	-3	-3	-3	-3	-3	-3	-3	-3	-3	-3	-3	-3	-3	-3
602	2023/5/16 12:12:25	288秒	微信	N/A	2	38	2	4	4	4	√	√	√	√	√	√	√	×	√	√	√	√	√	√	无	13	-3	-3	-3	-3	-3	-3	-3	-3	-3	-3	-3	-3	-3	-3	-3	-3	-3	-3	-3	-3	-3	-3	-3
603	2023/5/16 12:14:22	267秒	微信	N/A	2	39	1	4	3	4	√	√	√	√	×	√	√	√	×	×	√	√	√	√	无	13	-3	-3	-3	-3	-3	-3	-3	-3	-3	-3	-3	-3	-3	-3	-3	-3	-3	-3	-3	-3	-3	-3	-3
604	2023/5/16 12:14:28	220秒	微信	N/A	2	43	2	3	4	4	(空)	(空)	(空)	(空)	(空)	(空)	(空)	(空)	(空)	(空)	(空)	(空)	(空)	(空)	无	12	-3	-3	-3	-3	-3	-3	-3	-3	-3	-3	-3	-3	-3	-3	-3	-3	-3	-3	-3	-3	-3	-3	-3
605	2023/5/16 12:14:49	116秒	微信	N/A	2	34	-2	4	4	4	(空)	(空)	(空)	(空)	(空)	(空)	(空)	(空)	(空)	(空)	(空)	√	(空)	(空)	无	12	-3	-3	-3	-3	-3	-3	-3	-3	-3	-3	-3	-3	-3	-3	-3	-3	-3	-3	-3	-3	-3	-3	-3
606	2023/5/16 12:15:26	131秒	微信	N/A	2	28	2	2	5	4	√	√	√	√	√	√	√	√	√	√	√	√	√	√	无	12	-3	-3	-3	-3	-3	-3	-3	-3	-3	-3	-3	-3	-3	-3	-3	-3	-3	-3	-3	-3	-3	-3	-3
607	2023/5/16 12:17:12	577秒	微信	N/A	2	48	2	3	3	4	√	√	×	√	×	√	×	√	×	×	×	√	√	×	无	5	-3	-3	-3	-3	-3	-3	-3	-3	-3	-3	-3	-3	-3	-3	-3	-3	-3	-3	-3	-3	-3	-3	-3
608	2023/5/16 12:17:30	276秒	微信	N/A	2	30	2	3	4	4	√	√	√	√	√	√	√	√	√	√	√	√	√	√	无	12	-3	-3	-3	-3	-3	-3	-3	-3	-3	-3	-3	-3	-3	-3	-3	-3	-3	-3	-3	-3	-3	-3	-3
609	2023/5/16 12:17:32	168秒	微信	N/A	2	51	1	4	4	4	(空)	(空)	(空)	(空)	(空)	(空)	(空)	(空)	(空)	(空)	(空)	(空)	(空)	(空)	无	12	-3	-3	-3	-3	-3	-3	-3	-3	-3	-3	-3	-3	-3	-3	-3	-3	-3	-3	-3	-3	-3	-3	-3
610	2023/5/16 12:20:24	271秒	微信	N/A	2	49岁	2	4	3	2	√	√	√	√	(空)	√	√	√	√	√	√	√	√	√	无	-2	(空)	(空)	(空)	(空)	(空)	(空)	(空)	(空)	(空)	(空)	(空)	(空)	(空)	(空)	(空)	(空)	(空)	(空)	(空)	(空)	(空)	(空)	(空)
611	2023/5/16 12:20:56	199秒	微信	N/A	2	37	1	4	4	4	√	×	×	√	√	√	√	√	√	√	√	√	√	√	无	10	-3	-3	-3	-3	-3	-3	-3	-3	-3	-3	-3	-3	-3	-3	-3	-3	-3	-3	-3	-3	-3	-3	-3
612	2023/5/16 12:21:16	156秒	微信	N/A	2	47	2	4	4	4	×	×	(空)	√	√	√	×	√	×	√	×	×	×	×	无	4	-3	-3	-3	-3	-3	-3	-3	-3	-3	-3	-3	-3	-3	-3	-3	-3	-3	-3	-3	-3	-3	-3	-3
613	2023/5/16 12:22:28	395秒	微信	N/A	2	23	2	2	4	4	×	×	×	×	×	×	×	×	×	×	×	×	×	×	无	12	-3	-3	-3	-3	-3	-3	-3	-3	-3	-3	-3	-3	-3	-3	-3	-3	-3	-3	-3	-3	-3	-3	-3
614	2023/5/16 12:22:44	334秒	微信	N/A	2	49	2	2	3	4	√	√	√	√	√	√	√	√	√	√	√	√	√	√	无	12	-3	-3	-3	-3	-3	-3	-3	-3	-3	-3	-3	-3	-3	-3	-3	-3	-3	-3	-3	-3	-3	-3	-3
615	2023/5/16 12:23:00	287秒	微信	N/A	2	58	1	4	5	4	(空)	(空)	(空)	(空)	(空)	(空)	(空)	(空)	(空)	(空)	(空)	×	√	(空)	无	13	-3	-3	-3	-3	-3	-3	-3	-3	-3	-3	-3	-3	-3	-3	-3	-3	-3	-3	-3	-3	-3	-3	-3
616	2023/5/16 12:23:24	888秒	微信	N/A	2	50	2	4	5	4	×	×	×	×	×	×	×	×	×	×	×	×	√	√	无	12	-3	-3	-3	-3	-3	-3	-3	-3	-3	-3	-3	-3	-3	-3	-3	-3	-3	-3	-3	-3	-3	-3	-3
617	2023/5/16 12:24:09	101秒	微信	N/A	2	22	2	2	5	4	×	×	×	×	×	×	×	√	×	×	×	×	×	×	无	12	-3	-3	-3	-3	-3	-3	-3	-3	-3	-3	-3	-3	-3	-3	-3	-3	-3	-3	-3	-3	-3	-3	-3
618	2023/5/16 12:24:39	231秒	微信	N/A	2	25	2	2	4	-2	√	√	√	√	√	√	√	(空)	(空)	√	√	√	√	√	无	12	-3	-3	-3	-3	-3	-3	-3	-3	-3	-3	-3	-3	-3	-3	-3	-3	-3	-3	-3	-3	-3	-3	-3
619	2023/5/16 12:24:54	440秒	微信	N/A	2	43	1	3	5	4	×	×	×	×	×	×	×	×	(空)	×	×	×	(空)	×	无	10	-3	-3	-3	-3	-3	-3	-3	-3	-3	-3	-3	-3	-3	-3	-3	-3	-3	-3	-3	-3	-3	-3	-3
620	2023/5/16 12:25:26	156秒	微信	N/A	2	26	2	2	4	4	√	√	√	√	√	√	√	√	√	√	√	√	√	√	无	11	-3	-3	-3	-3	-3	-3	-3	-3	-3	-3	-3	-3	-3	-3	-3	-3	-3	-3	-3	-3	-3	-3	-3
621	2023/5/16 12:25:54	173秒	微信	N/A	2	40	2	4	3	4	×	×	×	×	×	×	×	√	×	×	×	×	×	×	无	14	-3	-3	-3	-3	-3	-3	-3	-3	-3	-3	-3	-3	-3	-3	-3	-3	-3	-3	-3	-3	-3	-3	-3
622	2023/5/16 12:26:07	279秒	微信	N/A	2	40	2	4	3	4	√	√	√	√	√	√	√	√	×	√	√	√	√	√	无	12	-3	-3	-3	-3	-3	-3	-3	-3	-3	-3	-3	-3	-3	-3	-3	-3	-3	-3	-3	-3	-3	-3	-3
623	2023/5/16 12:27:27	538秒	微信	N/A	2	48	1	4	4	4	×	×	×	×	×	×	×	×	√	√	×	×	×	×	亲戚利益关系突出	12	-3	-3	-3	-3	-3	-3	-3	-3	-3	-3	-3	-3	-3	-3	-3	-3	-3	-3	-3	-3	-3	-3	-3
624	2023/5/16 12:28:02	140秒	微信	N/A	2	25	2	2	4	4	×	×	×	×	×	×	×	×	×	√	×	√	√	×	无	12	-3	-3	-3	-3	-3	-3	-3	-3	-3	-3	-3	-3	-3	-3	-3	-3	-3	-3	-3	-3	-3	-3	-3
625	2023/5/16 12:29:25	558秒	微信	N/A	2	77岁	1	4	4	4	(空)	(空)	(空)	(空)	(空)	(空)	(空)	(空)	(空)	(空)	(空)	√	√	(空)	无	13	-3	-3	-3	-3	-3	-3	-3	-3	-3	-3	-3	-3	-3	-3	-3	-3	-3	-3	-3	-3	-3	-3	-3
626	2023/5/16 12:29:30	203秒	微信	N/A	4	50	2	4	5	4	×	×	×	×	×	×	×	×	×	×	×	√	×	×	无	12	-3	-3	-3	-3	-3	-3	-3	-3	-3	-3	-3	-3	-3	-3	-3	-3	-3	-3	-3	-3	-3	-3	-3
627	2023/5/16 12:32:10	877秒	微信	N/A	2	39	1	3	4	4	√	√	√	√	√	√	√	√	×	×	×	×	×	√	无	10	-3	-3	-3	-3	-3	-3	-3	-3	-3	-3	-3	-3	-3	-3	-3	-3	-3	-3	-3	-3	-3	-3	-3
628	2023/5/16 12:32:23	208秒	微信	N/A	2	25	2	2	4	4	√	√	√	√	√	√	√	√	√	√	√	√	×	√	无	5	-3	-3	-3	-3	-3	-3	-3	-3	-3	-3	-3	-3	-3	-3	-3	-3	-3	-3	-3	-3	-3	-3	-3
629	2023/5/16 12:34:12	195秒	微信	N/A	2	43	1	4	4	4	×	×	×	×	×	×	×	×	×	×	×	×	×	×	无	12	-3	-3	-3	-3	-3	-3	-3	-3	-3	-3	-3	-3	-3	-3	-3	-3	-3	-3	-3	-3	-3	-3	-3
630	2023/5/16 12:34:48	375秒	微信	N/A	2	46	1	4	4	3	√	×	×	√	×	√	√	√	√	√	(空)	√	(空)	√	无	10	-3	-3	-3	-3	-3	-3	-3	-3	-3	-3	-3	-3	-3	-3	-3	-3	-3	-3	-3	-3	-3	-3	-3
631	2023/5/16 12:36:37	217秒	微信	N/A	2	30	1	3	4	4	√	×	×	√	×	√	√	√	×	×	√	√	×	×	无	12	-3	-3	-3	-3	-3	-3	-3	-3	-3	-3	-3	-3	-3	-3	-3	-3	-3	-3	-3	-3	-3	-3	-3
632	2023/5/16 12:37:12	181秒	微信	N/A	2	41	2	3	5	4	√	√	√	√	√	√	√	√	√	√	√	√	√	√	无	11	-3	-3	-3	-3	-3	-3	-3	-3	-3	-3	-3	-3	-3	-3	-3	-3	-3	-3	-3	-3	-3	-3	-3
633	2023/5/16 12:38:06	773秒	微信	N/A	2	成	1	4	3	4	√	√	√	×	√	√	√	√	√	√	√	√	√	√	无	5	-3	-3	-3	-3	-3	-3	-3	-3	-3	-3	-3	-3	-3	-3	-3	-3	-3	-3	-3	-3	-3	-3	-3
634	2023/5/16 12:39:23	255秒	微信	N/A	2	48	2	4	4	4	√	√	√	√	√	√	√	√	×	×	×	√	×	×	无	12	-3	-3	-3	-3	-3	-3	-3	-3	-3	-3	-3	-3	-3	-3	-3	-3	-3	-3	-3	-3	-3	-3	-3
635	2023/5/16 12:41:13	427秒	微信	N/A	2	35	1	3	4	4	×	×	×	×	×	×	×	×	×	×	×	×	×	×	无	12	-3	-3	-3	-3	-3	-3	-3	-3	-3	-3	-3	-3	-3	-3	-3	-3	-3	-3	-3	-3	-3	-3	-3
636	2023/5/16 12:44:17	1080秒	微信	N/A	2	47	1	4	3	3	×	×	×	×	×	√	×	√	×	×	√	√	×	×	无	12	-3	-3	-3	-3	-3	-3	-3	-3	-3	-3	-3	-3	-3	-3	-3	-3	-3	-3	-3	-3	-3	-3	-3
637	2023/5/16 12:44:19	351秒	微信	N/A	2	43	2	3	4	4	×	×	√	×	×	×	×	×	×	×	√	√	√	×	无	5	-3	-3	-3	-3	-3	-3	-3	-3	-3	-3	-3	-3	-3	-3	-3	-3	-3	-3	-3	-3	-3	-3	-3
638	2023/5/16 12:47:41	349秒	微信	N/A	2	49	2	4	3	4	×	×	×	×	√	√	×	×	√	×	×	√	×	×	无	11	-3	-3	-3	-3	-3	-3	-3	-3	-3	-3	-3	-3	-3	-3	-3	-3	-3	-3	-3	-3	-3	-3	-3
639	2023/5/16 12:47:43	271秒	微信	N/A	2	32	2	4	4	4	×	×	×	×	×	×	×	√	×	×	×	×	√	×	无	12	-3	-3	-3	-3	-3	-3	-3	-3	-3	-3	-3	-3	-3	-3	-3	-3	-3	-3	-3	-3	-3	-3	-3
640	2023/5/16 12:48:06	594秒	微信	N/A	2	52	1	4	4	4	√	√	×	√	√	√	×	√	√	×	√	√	√	√	无	11	-3	-3	-3	-3	-3	-3	-3	-3	-3	-3	-3	-3	-3	-3	-3	-3	-3	-3	-3	-3	-3	-3	-3
641	2023/5/16 12:48:43	624秒	微信	N/A	2	30	2	4	5	4	×	×	×	×	×	×	×	×	×	×	×	×	×	×	无	12	-3	-3	-3	-3	-3	-3	-3	-3	-3	-3	-3	-3	-3	-3	-3	-3	-3	-3	-3	-3	-3	-3	-3
642	2023/5/16 12:50:05	222秒	微信	N/A	2	35	2	2	5	4	(空)	(空)	(空)	(空)	(空)	(空)	(空)	(空)	(空)	(空)	(空)	(空)	(空)	(空)	无	11	-3	-3	-3	-3	-3	-3	-3	-3	-3	-3	-3	-3	-3	-3	-3	-3	-3	-3	-3	-3	-3	-3	-3
643	2023/5/16 12:50:37	515秒	微信	N/A	2	49	1	4	5	4	×	√	(空)	×	×	√	√	×	×	×	×	×	√	√	无	13	-3	-3	-3	-3	-3	-3	-3	-3	-3	-3	-3	-3	-3	-3	-3	-3	-3	-3	-3	-3	-3	-3	-3
644	2023/5/16 12:54:11	1091秒	微信	N/A	2	27	2	1	4	4	√	√	√	√	√	√	√	√	√	√	√	√	√	√	无	4	-3	-3	-3	-3	-3	-3	-3	-3	-3	-3	-3	-3	-3	-3	-3	-3	-3	-3	-3	-3	-3	-3	-3
645	2023/5/16 12:54:39	937秒	微信	N/A	2	46岁	2	4	5	4	×	×	×	×	×	×	×	×	×	×	×	×	√	×	无	13	-3	-3	-3	-3	-3	-3	-3	-3	-3	-3	-3	-3	-3	-3	-3	-3	-3	-3	-3	-3	-3	-3	-3
646	2023/5/16 12:57:38	320秒	微信	N/A	2	47	2	4	4	4	×	×	×	(空)	×	√	×	×	×	×	√	√	√	√	无	12	-3	-3	-3	-3	-3	-3	-3	-3	-3	-3	-3	-3	-3	-3	-3	-3	-3	-3	-3	-3	-3	-3	-3
647	2023/5/16 13:00:07	624秒	微信	N/A	-2	(空)	-2	-2	-2	-2	(空)	(空)	(空)	(空)	(空)	(空)	(空)	(空)	(空)	(空)	(空)	(空)	(空)	(空)	无	-2	(空)	(空)	(空)	(空)	(空)	(空)	(空)	(空)	(空)	(空)	(空)	(空)	(空)	(空)	(空)	(空)	(空)	(空)	(空)	(空)	(空)	(空)	(空)
648	2023/5/16 13:00:17	406秒	微信	N/A	2	47	2	4	4	4	√	√	×	×	×	√	√	√	×	×	×	×	×	√	无	12	-3	-3	-3	-3	-3	-3	-3	-3	-3	-3	-3	-3	-3	-3	-3	-3	-3	-3	-3	-3	-3	-3	-3
649	2023/5/16 13:02:35	422秒	微信	N/A	2	50	2	4	5	4	×	√	√	√	√	√	√	√	√	(空)	√	√	√	√	无	11	-3	-3	-3	-3	-3	-3	-3	-3	-3	-3	-3	-3	-3	-3	-3	-3	-3	-3	-3	-3	-3	-3	-3
650	2023/5/16 13:02:41	58秒	微信	N/A	2	48	1	4	5	4	(空)	(空)	(空)	(空)	(空)	(空)	(空)	(空)	(空)	(空)	(空)	(空)	(空)	(空)	无	12	-3	-3	-3	-3	-3	-3	-3	-3	-3	-3	-3	-3	-3	-3	-3	-3	-3	-3	-3	-3	-3	-3	-3
651	2023/5/16 13:10:06	1317秒	微信	N/A	2	64	1	4	4	4	×	×	×	×	×	×	×	×	×	×	√	√	√	×	无	5	-3	-3	-3	-3	-3	-3	-3	-3	-3	-3	-3	-3	-3	-3	-3	-3	-3	-3	-3	-3	-3	-3	-3
652	2023/5/16 13:10:40	177秒	微信	N/A	2	49	1	4	5	4	√	√	×	√	×	√	√	√	×	×	√	√	√	√	无	13	-3	-3	-3	-3	-3	-3	-3	-3	-3	-3	-3	-3	-3	-3	-3	-3	-3	-3	-3	-3	-3	-3	-3
653	2023/5/16 13:14:05	323秒	微信	N/A	2	34	1	1	4	4	√	√	√	×	×	√	√	√	√	√	√	√	√	√	无	12	-3	-3	-3	-3	-3	-3	-3	-3	-3	-3	-3	-3	-3	-3	-3	-3	-3	-3	-3	-3	-3	-3	-3
654	2023/5/16 13:19:04	158秒	微信	N/A	2	31	1	4	4	4	√	√	√	√	√	√	√	√	√	√	√	√	√	√	无	12	-3	-3	-3	-3	-3	-3	-3	-3	-3	-3	-3	-3	-3	-3	-3	-3	-3	-3	-3	-3	-3	-3	-3
655	2023/5/16 13:23:36	356秒	微信	N/A	2	45	1	4	4	4	×	×	×	×	√	√	√	×	×	×	√	√	√	√	无	13	-3	-3	-3	-3	-3	-3	-3	-3	-3	-3	-3	-3	-3	-3	-3	-3	-3	-3	-3	-3	-3	-3	-3
656	2023/5/16 13:23:48	126秒	微信	N/A	2	24	1	1	5	4	√	√	√	√	√	√	√	√	√	√	√	√	√	√	无	12	-3	-3	-3	-3	-3	-3	-3	-3	-3	-3	-3	-3	-3	-3	-3	-3	-3	-3	-3	-3	-3	-3	-3
657	2023/5/16 13:24:45	339秒	微信	N/A	2	50	2	4	4	4	×	√	×	√	√	√	√	√	×	×	√	√	√	×	无	12	-3	-3	-3	-3	-3	-3	-3	-3	-3	-3	-3	-3	-3	-3	-3	-3	-3	-3	-3	-3	-3	-3	-3
658	2023/5/16 13:26:26	188秒	微信	N/A	2	43	1	4	5	4	×	×	×	×	×	×	×	×	×	×	×	√	×	×	无	12	-3	-3	-3	-3	-3	-3	-3	-3	-3	-3	-3	-3	-3	-3	-3	-3	-3	-3	-3	-3	-3	-3	-3
659	2023/5/16 13:32:31	413秒	微信	N/A	2	51	1	4	3	4	√	√	×	√	×	√	√	√	√	√	√	√	√	√	民营医疗机构、药店，药企及代理商	12	-3	-3	-3	-3	-3	-3	-3	-3	-3	-3	-3	-3	-3	-3	-3	-3	-3	-3	-3	-3	-3	-3	-3
660	2023/5/16 13:48:46	689秒	微信	N/A	2	45	1	4	4	4	√	√	√	√	√	√	√	√	×	×	√	√	×	×	无	11	-3	-3	-3	-3	-3	-3	-3	-3	-3	-3	-3	-3	-3	-3	-3	-3	-3	-3	-3	-3	-3	-3	-3
661	2023/5/16 13:49:10	387秒	微信	N/A	2	40岁	1	4	3	4	×	×	×	×	√	√	×	×	√	√	×	√	√	×	无	12	-3	-3	-3	-3	-3	-3	-3	-3	-3	-3	-3	-3	-3	-3	-3	-3	-3	-3	-3	-3	-3	-3	-3
662	2023/5/16 13:57:25	417秒	微信	N/A	2	51	1	4	5	4	√	√	√	√	√	√	√	√	√	×	×	√	×	×	无	12	-3	-3	-3	-3	-3	-3	-3	-3	-3	-3	-3	-3	-3	-3	-3	-3	-3	-3	-3	-3	-3	-3	-3
663	2023/5/16 14:03:10	111秒	微信	N/A	2	26	2	3	4	4	√	√	√	√	√	√	√	√	√	√	(空)	√	√	√	无	11	-3	-3	-3	-3	-3	-3	-3	-3	-3	-3	-3	-3	-3	-3	-3	-3	-3	-3	-3	-3	-3	-3	-3
664	2023/5/16 14:06:35	204秒	微信	N/A	2	43岁	1	4	3	2	√	√	√	√	×	×	√	√	×	×	×	×	(空)	√	无	12	-3	-3	-3	-3	-3	-3	-3	-3	-3	-3	-3	-3	-3	-3	-3	-3	-3	-3	-3	-3	-3	-3	-3
665	2023/5/16 14:10:48	303秒	微信	N/A	2	32	1	2	4	4	√	√	√	√	√	√	√	√	√	√	√	√	√	√	无	12	-3	-3	-3	-3	-3	-3	-3	-3	-3	-3	-3	-3	-3	-3	-3	-3	-3	-3	-3	-3	-3	-3	-3
666	2023/5/16 14:21:49	244秒	微信	N/A	2	43	2	4	3	4	×	√	√	√	√	√	√	√	×	×	√	√	×	×	无	12	-3	-3	-3	-3	-3	-3	-3	-3	-3	-3	-3	-3	-3	-3	-3	-3	-3	-3	-3	-3	-3	-3	-3
667	2023/5/16 14:28:32	165秒	微信	N/A	2	57	1	4	4	4	√	×	√	(空)	√	×	√	√	√	√	√	√	√	√	无	4	-3	-3	-3	-3	-3	-3	-3	-3	-3	-3	-3	-3	-3	-3	-3	-3	-3	-3	-3	-3	-3	-3	-3
668	2023/5/16 14:37:10	319秒	微信	N/A	2	46	1	4	5	4	×	×	×	×	×	×	×	×	×	×	×	×	√	×	无	13	-3	-3	-3	-3	-3	-3	-3	-3	-3	-3	-3	-3	-3	-3	-3	-3	-3	-3	-3	-3	-3	-3	-3
669	2023/5/16 14:37:57	489秒	微信	N/A	2	58	1	4	4	4	√	√	×	√	√	×	×	×	×	√	×	×	√	√	无	5	-3	-3	-3	-3	-3	-3	-3	-3	-3	-3	-3	-3	-3	-3	-3	-3	-3	-3	-3	-3	-3	-3	-3
670	2023/5/16 14:38:50	421秒	微信	N/A	2	48	1	4	4	4	×	×	×	×	×	×	×	×	×	×	×	×	×	×	无	13	-3	-3	-3	-3	-3	-3	-3	-3	-3	-3	-3	-3	-3	-3	-3	-3	-3	-3	-3	-3	-3	-3	-3
671	2023/5/16 14:39:38	1607秒	微信	N/A	2	48岁	1	4	5	4	×	×	×	×	×	×	×	×	×	×	×	×	×	×	无	13	-3	-3	-3	-3	-3	-3	-3	-3	-3	-3	-3	-3	-3	-3	-3	-3	-3	-3	-3	-3	-3	-3	-3
672	2023/5/16 14:40:41	100秒	微信	N/A	2	30	2	3	5	4	√	√	√	√	√	×	√	√	√	√	√	√	√	√	无	10	-3	-3	-3	-3	-3	-3	-3	-3	-3	-3	-3	-3	-3	-3	-3	-3	-3	-3	-3	-3	-3	-3	-3
673	2023/5/16 14:42:11	306秒	微信	N/A	2	56	-2	4	4	4	√	√	√	√	√	√	√	√	√	√	√	√	√	√	无	12	-3	-3	-3	-3	-3	-3	-3	-3	-3	-3	-3	-3	-3	-3	-3	-3	-3	-3	-3	-3	-3	-3	-3
674	2023/5/16 14:44:10	392秒	微信	N/A	2	56	1	4	5	4	√	√	√	√	×	√	√	×	×	×	×	√	√	√	无	5	-3	-3	-3	-3	-3	-3	-3	-3	-3	-3	-3	-3	-3	-3	-3	-3	-3	-3	-3	-3	-3	-3	-3
675	2023/5/16 14:45:19	777秒	微信	N/A	2	58	1	4	4	4	×	×	×	×	×	×	×	×	×	×	×	×	(空)	√	无	12	-3	-3	-3	-3	-3	-3	-3	-3	-3	-3	-3	-3	-3	-3	-3	-3	-3	-3	-3	-3	-3	-3	-3
676	2023/5/16 14:45:42	551秒	微信	N/A	2	54	1	4	5	4	×	×	×	×	×	×	×	×	×	×	×	×	√	×	无	13	-3	-3	-3	-3	-3	-3	-3	-3	-3	-3	-3	-3	-3	-3	-3	-3	-3	-3	-3	-3	-3	-3	-3
677	2023/5/16 14:46:32	180秒	微信	N/A	2	27	2	2	4	4	√	√	√	√	√	√	√	√	√	√	√	√	√	√	无	10	-3	-3	-3	-3	-3	-3	-3	-3	-3	-3	-3	-3	-3	-3	-3	-3	-3	-3	-3	-3	-3	-3	-3
678	2023/5/16 14:48:51	1081秒	微信	N/A	2	63	1	4	4	4	√	√	√	√	√	√	√	√	√	√	√	√	√	√	有	13	-3	-3	-3	-3	-3	-3	-3	-3	-3	-3	-3	-3	-3	-3	-3	-3	-3	-3	-3	-3	-3	-3	-3
679	2023/5/16 14:51:24	206秒	微信	N/A	2	32	1	3	5	4	√	√	√	√	√	√	√	√	√	√	√	√	√	√	无	12	-3	-3	-3	-3	-3	-3	-3	-3	-3	-3	-3	-3	-3	-3	-3	-3	-3	-3	-3	-3	-3	-3	-3
680	2023/5/16 14:52:38	274秒	微信	N/A	2	52岁	1	4	5	4	×	×	(空)	(空)	(空)	√	(空)	(空)	(空)	√	(空)	√	(空)	(空)	无	12	-3	-3	-3	-3	-3	-3	-3	-3	-3	-3	-3	-3	-3	-3	-3	-3	-3	-3	-3	-3	-3	-3	-3
681	2023/5/16 14:56:12	540秒	微信	N/A	2	51	1	4	3	4	√	√	√	√	√	√	√	√	√	√	√	√	√	√	无	10	-3	-3	-3	-3	-3	-3	-3	-3	-3	-3	-3	-3	-3	-3	-3	-3	-3	-3	-3	-3	-3	-3	-3
682	2023/5/16 15:02:58	294秒	微信	N/A	2	42	2	3	5	4	×	×	×	×	×	×	×	×	×	×	×	×	×	×	无	12	-3	-3	-3	-3	-3	-3	-3	-3	-3	-3	-3	-3	-3	-3	-3	-3	-3	-3	-3	-3	-3	-3	-3
683	2023/5/16 15:05:58	200秒	微信	N/A	2	48	1	4	4	4	(空)	√	√	√	√	√	√	√	×	√	√	√	√	√	无	12	-3	-3	-3	-3	-3	-3	-3	-3	-3	-3	-3	-3	-3	-3	-3	-3	-3	-3	-3	-3	-3	-3	-3
684	2023/5/16 15:08:50	217秒	微信	N/A	2	22	2	2	4	4	×	√	×	×	×	√	√	√	√	√	√	√	√	√	无	12	-3	-3	-3	-3	-3	-3	-3	-3	-3	-3	-3	-3	-3	-3	-3	-3	-3	-3	-3	-3	-3	-3	-3
685	2023/5/16 15:23:01	140秒	微信	N/A	2	26	2	2	5	4	×	×	×	×	×	×	×	×	×	×	√	√	×	×	无	11	-3	-3	-3	-3	-3	-3	-3	-3	-3	-3	-3	-3	-3	-3	-3	-3	-3	-3	-3	-3	-3	-3	-3
686	2023/5/16 15:24:43	105秒	微信	N/A	2	25	2	3	4	4	×	×	×	×	×	√	×	×	×	×	√	×	×	×	无	11	-3	-3	-3	-3	-3	-3	-3	-3	-3	-3	-3	-3	-3	-3	-3	-3	-3	-3	-3	-3	-3	-3	-3
687	2023/5/16 15:33:25	145秒	微信	N/A	2	27	1	2	5	4	×	√	×	√	√	√	√	√	√	√	√	√	√	√	无	10	-3	-3	-3	-3	-3	-3	-3	-3	-3	-3	-3	-3	-3	-3	-3	-3	-3	-3	-3	-3	-3	-3	-3
688	2023/5/16 15:36:00	146秒	微信	N/A	2	24	2	2	5	4	√	√	×	√	√	√	√	√	√	√	√	√	(空)	(空)	无	11	-3	-3	-3	-3	-3	-3	-3	-3	-3	-3	-3	-3	-3	-3	-3	-3	-3	-3	-3	-3	-3	-3	-3
689	2023/5/16 15:37:19	67秒	微信	N/A	2	24	2	2	5	4	√	√	√	√	√	√	√	√	(空)	(空)	(空)	(空)	(空)	(空)	无	-2	(空)	(空)	(空)	(空)	(空)	(空)	(空)	(空)	(空)	(空)	(空)	(空)	(空)	(空)	(空)	(空)	(空)	(空)	(空)	(空)	(空)	(空)	(空)
690	2023/5/16 15:38:45	166秒	微信	N/A	2	44	2	2	4	4	√	√	√	√	√	√	√	√	√	√	(空)	√	√	√	无	12	-3	-3	-3	-3	-3	-3	-3	-3	-3	-3	-3	-3	-3	-3	-3	-3	-3	-3	-3	-3	-3	-3	-3
691	2023/5/16 15:55:39	264秒	微信	N/A	2	43岁	1	4	4	4	×	×	×	√	√	√	×	×	×	×	×	√	×	×	无	12	-3	-3	-3	-3	-3	-3	-3	-3	-3	-3	-3	-3	-3	-3	-3	-3	-3	-3	-3	-3	-3	-3	-3
692	2023/5/16 15:59:59	211秒	微信	N/A	2	39	2	4	3	2	√	√	×	×	√	√	√	√	√	×	×	√	×	√	无	12	-3	-3	-3	-3	-3	-3	-3	-3	-3	-3	-3	-3	-3	-3	-3	-3	-3	-3	-3	-3	-3	-3	-3
693	2023/5/16 16:03:21	385秒	微信	N/A	2	52	1	4	4	4	×	×	×	√	√	√	√	√	√	√	√	√	√	√	无	13	-3	-3	-3	-3	-3	-3	-3	-3	-3	-3	-3	-3	-3	-3	-3	-3	-3	-3	-3	-3	-3	-3	-3
694	2023/5/16 16:19:16	152秒	微信	N/A	2	43	1	4	4	4	√	√	√	√	√	√	√	√	√	√	√	√	√	√	无	13	-3	-3	-3	-3	-3	-3	-3	-3	-3	-3	-3	-3	-3	-3	-3	-3	-3	-3	-3	-3	-3	-3	-3
695	2023/5/16 16:20:03	354秒	微信	N/A	4	48	1	4	5	4	√	×	√	√	√	√	√	√	√	√	√	√	√	√	无	13	-3	-3	-3	-3	-3	-3	-3	-3	-3	-3	-3	-3	-3	-3	-3	-3	-3	-3	-3	-3	-3	-3	-3
696	2023/5/16 16:20:16	700秒	微信	N/A	2	51	2	4	3	4	×	×	×	×	×	×	×	√	(空)	(空)	√	√	√	×	无	12	-3	-3	-3	-3	-3	-3	-3	-3	-3	-3	-3	-3	-3	-3	-3	-3	-3	-3	-3	-3	-3	-3	-3
697	2023/5/16 16:37:46	632秒	微信	N/A	2	50	1	3	5	4	√	√	√	√	√	√	√	√	√	√	√	√	√	√	无	13	-3	-3	-3	-3	-3	-3	-3	-3	-3	-3	-3	-3	-3	-3	-3	-3	-3	-3	-3	-3	-3	-3	-3
698	2023/5/16 16:59:50	473秒	微信	N/A	2	57	1	4	4	4	(空)	(空)	(空)	(空)	(空)	√	(空)	(空)	(空)	(空)	(空)	(空)	(空)	(空)	无	12	-3	-3	-3	-3	-3	-3	-3	-3	-3	-3	-3	-3	-3	-3	-3	-3	-3	-3	-3	-3	-3	-3	-3
699	2023/5/16 17:00:44	713秒	微信	N/A	2	45	2	4	4	4	√	√	√	√	√	√	√	√	√	√	√	√	√	√	无	12	-3	-3	-3	-3	-3	-3	-3	-3	-3	-3	-3	-3	-3	-3	-3	-3	-3	-3	-3	-3	-3	-3	-3
700	2023/5/16 17:06:43	387秒	微信	N/A	2	53	1	4	4	4	×	×	×	×	×	×	√	×	×	×	×	√	×	×	无	12	-3	-3	-3	-3	-3	-3	-3	-3	-3	-3	-3	-3	-3	-3	-3	-3	-3	-3	-3	-3	-3	-3	-3
701	2023/5/16 17:31:54	364秒	微信	N/A	2	40	2	4	3	4	√	√	×	√	√	√	√	√	×	√	√	√	√	√	无	10	-3	-3	-3	-3	-3	-3	-3	-3	-3	-3	-3	-3	-3	-3	-3	-3	-3	-3	-3	-3	-3	-3	-3
702	2023/5/16 17:31:55	274秒	微信	N/A	2	43	2	4	2	3	×	×	×	×	×	(空)	×	×	×	(空)	×	×	×	×	无	10	-3	-3	-3	-3	-3	-3	-3	-3	-3	-3	-3	-3	-3	-3	-3	-3	-3	-3	-3	-3	-3	-3	-3
703	2023/5/16 17:35:33	201秒	微信	N/A	2	40	1	4	2	3	×	×	×	×	×	×	×	×	×	√	×	×	×	×	无	10	-3	-3	-3	-3	-3	-3	-3	-3	-3	-3	-3	-3	-3	-3	-3	-3	-3	-3	-3	-3	-3	-3	-3
704	2023/5/16 17:36:14	112秒	微信	N/A	2	35	2	4	3	4	×	×	×	×	×	×	×	×	×	√	×	×	×	×	无	14	-3	-3	-3	-3	-3	-3	-3	-3	-3	-3	-3	-3	-3	-3	-3	-3	-3	-3	-3	-3	-3	-3	-3
705	2023/5/16 17:36:23	673秒	微信	N/A	2	46	2	4	3	3	√	√	√	√	√	√	√	√	×	√	√	√	√	√	无	10	-3	-3	-3	-3	-3	-3	-3	-3	-3	-3	-3	-3	-3	-3	-3	-3	-3	-3	-3	-3	-3	-3	-3
706	2023/5/16 17:37:13	1019秒	微信	N/A	2	50	2	4	2	3	√	√	√	√	√	√	√	√	√	√	√	√	√	×	无	5	-3	-3	-3	-3	-3	-3	-3	-3	-3	-3	-3	-3	-3	-3	-3	-3	-3	-3	-3	-3	-3	-3	-3
707	2023/5/16 17:44:45	293秒	微信	N/A	2	29	2	3	4	4	√	×	×	×	×	×	×	√	×	√	√	×	×	×	无	10	-3	-3	-3	-3	-3	-3	-3	-3	-3	-3	-3	-3	-3	-3	-3	-3	-3	-3	-3	-3	-3	-3	-3
708	2023/5/16 17:47:22	160秒	微信	N/A	2	26	2	3	4	4	√	√	×	×	√	√	×	×	×	√	×	×	×	√	无	10	-3	-3	-3	-3	-3	-3	-3	-3	-3	-3	-3	-3	-3	-3	-3	-3	-3	-3	-3	-3	-3	-3	-3
709	2023/5/16 17:49:53	220秒	微信	N/A	2	30	2	2	4	3	√	√	√	√	√	√	√	√	√	√	√	√	√	√	无	10	-3	-3	-3	-3	-3	-3	-3	-3	-3	-3	-3	-3	-3	-3	-3	-3	-3	-3	-3	-3	-3	-3	-3
710	2023/5/16 17:50:50	316秒	微信	N/A	2	27	2	2	4	2	√	√	√	√	√	√	√	√	√	√	×	√	√	√	无	10	-3	-3	-3	-3	-3	-3	-3	-3	-3	-3	-3	-3	-3	-3	-3	-3	-3	-3	-3	-3	-3	-3	-3
711	2023/5/16 17:54:48	511秒	微信	N/A	4	58	2	1	5	4	√	√	√	√	√	√	√	√	√	√	×	×	×	√	无	14	-3	-3	-3	-3	-3	-3	-3	-3	-3	-3	-3	-3	-3	-3	-3	-3	-3	-3	-3	-3	-3	-3	-3
712	2023/5/16 17:55:40	109秒	微信	N/A	4	28	2	2	5	4	×	×	×	×	×	×	×	×	×	×	×	×	×	√	无	14	-3	-3	-3	-3	-3	-3	-3	-3	-3	-3	-3	-3	-3	-3	-3	-3	-3	-3	-3	-3	-3	-3	-3
713	2023/5/16 17:58:04	152秒	微信	N/A	4	40	1	4	5	4	√	√	√	√	√	√	√	√	√	√	√	√	√	√	无	14	-3	-3	-3	-3	-3	-3	-3	-3	-3	-3	-3	-3	-3	-3	-3	-3	-3	-3	-3	-3	-3	-3	-3
714	2023/5/16 17:59:16	297秒	微信	N/A	2	37	2	4	5	4	×	×	×	×	×	√	×	×	×	√	×	×	×	×	无	10	-3	-3	-3	-3	-3	-3	-3	-3	-3	-3	-3	-3	-3	-3	-3	-3	-3	-3	-3	-3	-3	-3	-3
715	2023/5/16 17:59:31	193秒	微信	N/A	2	36	2	4	3	4	√	√	√	√	√	√	√	×	√	√	√	√	√	√	无	10	-3	-3	-3	-3	-3	-3	-3	-3	-3	-3	-3	-3	-3	-3	-3	-3	-3	-3	-3	-3	-3	-3	-3
716	2023/5/16 18:09:50	106秒	微信	N/A	4	18	2	1	5	4	×	×	×	×	×	×	×	×	×	×	×	×	×	×	无	14	-3	-3	-3	-3	-3	-3	-3	-3	-3	-3	-3	-3	-3	-3	-3	-3	-3	-3	-3	-3	-3	-3	-3
717	2023/5/16 18:11:27	284秒	微信	N/A	2	45	2	4	3	4	√	√	√	√	√	√	√	√	√	√	√	√	√	√	无	10	-3	-3	-3	-3	-3	-3	-3	-3	-3	-3	-3	-3	-3	-3	-3	-3	-3	-3	-3	-3	-3	-3	-3
718	2023/5/16 18:11:43	149秒	微信	N/A	2	26	2	3	5	4	×	×	×	×	×	×	×	×	×	×	×	×	×	×	无	10	-3	-3	-3	-3	-3	-3	-3	-3	-3	-3	-3	-3	-3	-3	-3	-3	-3	-3	-3	-3	-3	-3	-3
719	2023/5/16 18:13:24	255秒	微信	N/A	2	(空)	2	4	3	4	√	√	√	√	√	√	√	√	√	√	√	√	√	√	无	12	-3	-3	-3	-3	-3	-3	-3	-3	-3	-3	-3	-3	-3	-3	-3	-3	-3	-3	-3	-3	-3	-3	-3
720	2023/5/16 18:15:31	282秒	微信	N/A	2	47岁	2	4	2	3	×	√	√	√	√	√	√	√	√	√	√	√	√	√	无	10	-3	-3	-3	-3	-3	-3	-3	-3	-3	-3	-3	-3	-3	-3	-3	-3	-3	-3	-3	-3	-3	-3	-3
721	2023/5/16 18:17:16	220秒	微信	N/A	2	34	2	4	3	4	×	×	×	×	√	×	×	×	×	√	×	×	×	×	无	10	-3	-3	-3	-3	-3	-3	-3	-3	-3	-3	-3	-3	-3	-3	-3	-3	-3	-3	-3	-3	-3	-3	-3
722	2023/5/16 18:23:12	204秒	微信	N/A	2	40	1	4	2	4	×	×	×	×	×	×	×	×	×	×	×	×	×	×	无	10	-3	-3	-3	-3	-3	-3	-3	-3	-3	-3	-3	-3	-3	-3	-3	-3	-3	-3	-3	-3	-3	-3	-3
723	2023/5/16 18:26:18	341秒	微信	N/A	2	46	2	4	1	3	√	√	×	×	×	√	√	√	√	√	√	√	√	√	无	10	-3	-3	-3	-3	-3	-3	-3	-3	-3	-3	-3	-3	-3	-3	-3	-3	-3	-3	-3	-3	-3	-3	-3
724	2023/5/16 18:26:26	105秒	微信	N/A	2	32	2	3	4	4	×	×	×	×	×	×	×	×	×	√	×	×	×	×	无	10	-3	-3	-3	-3	-3	-3	-3	-3	-3	-3	-3	-3	-3	-3	-3	-3	-3	-3	-3	-3	-3	-3	-3
725	2023/5/16 18:28:08	241秒	微信	N/A	2	28	2	3	4	4	√	√	×	×	√	√	√	√	√	√	√	×	√	√	无	10	-3	-3	-3	-3	-3	-3	-3	-3	-3	-3	-3	-3	-3	-3	-3	-3	-3	-3	-3	-3	-3	-3	-3
726	2023/5/16 18:31:47	283秒	微信	N/A	2	47	2	4	2	3	(空)	√	√	√	√	√	√	√	×	√	×	×	×	√	无	10	-3	-3	-3	-3	-3	-3	-3	-3	-3	-3	-3	-3	-3	-3	-3	-3	-3	-3	-3	-3	-3	-3	-3
727	2023/5/16 18:40:36	151秒	微信	N/A	2	44	2	4	3	4	√	√	√	√	√	√	√	√	×	√	×	×	√	×	无	5	-3	-3	-3	-3	-3	-3	-3	-3	-3	-3	-3	-3	-3	-3	-3	-3	-3	-3	-3	-3	-3	-3	-3
728	2023/5/16 18:44:00	142秒	微信	N/A	4	35	2	3	5	4	×	×	×	×	×	×	×	×	×	×	×	×	×	×	无	14	-3	-3	-3	-3	-3	-3	-3	-3	-3	-3	-3	-3	-3	-3	-3	-3	-3	-3	-3	-3	-3	-3	-3
729	2023/5/16 18:53:39	553秒	微信	N/A	2	52	2	4	3	3	√	√	√	√	√	√	√	√	(空)	√	√	√	√	√	患者	10	-3	-3	-3	-3	-3	-3	-3	-3	-3	-3	-3	-3	-3	-3	-3	-3	-3	-3	-3	-3	-3	-3	-3
730	2023/5/16 18:58:57	544秒	微信	N/A	4	31	1	3	5	4	√	×	×	√	√	√	√	√	√	√	√	√	√	√	无	14	-3	-3	-3	-3	-3	-3	-3	-3	-3	-3	-3	-3	-3	-3	-3	-3	-3	-3	-3	-3	-3	-3	-3
731	2023/5/16 19:00:09	145秒	微信	N/A	2	32	2	4	3	3	√	√	√	√	√	√	√	√	√	√	√	√	×	×	无	10	-3	-3	-3	-3	-3	-3	-3	-3	-3	-3	-3	-3	-3	-3	-3	-3	-3	-3	-3	-3	-3	-3	-3
732	2023/5/16 19:00:12	223秒	微信	N/A	2	53	1	4	4	4	×	×	×	×	×	×	×	×	×	×	√	×	×	×	无	11	-3	-3	-3	-3	-3	-3	-3	-3	-3	-3	-3	-3	-3	-3	-3	-3	-3	-3	-3	-3	-3	-3	-3
733	2023/5/16 19:01:57	424秒	微信	N/A	2	51	1	4	4	4	√	√	√	×	×	√	×	×	×	×	×	√	√	×	无	13	-3	-3	-3	-3	-3	-3	-3	-3	-3	-3	-3	-3	-3	-3	-3	-3	-3	-3	-3	-3	-3	-3	-3
734	2023/5/16 19:03:31	127秒	微信	N/A	4	30	2	4	5	4	×	×	×	×	×	×	×	×	×	×	√	×	×	×	无	11	-3	-3	-3	-3	-3	-3	-3	-3	-3	-3	-3	-3	-3	-3	-3	-3	-3	-3	-3	-3	-3	-3	-3
735	2023/5/16 19:03:57	150秒	微信	N/A	2	33	2	2	5	4	×	√	×	×	×	√	×	×	×	×	√	√	√	×	无	11	-3	-3	-3	-3	-3	-3	-3	-3	-3	-3	-3	-3	-3	-3	-3	-3	-3	-3	-3	-3	-3	-3	-3
736	2023/5/16 19:07:22	638秒	微信	N/A	2	25	2	3	4	4	√	√	√	√	√	√	√	√	√	×	√	√	√	√	无	11	-3	-3	-3	-3	-3	-3	-3	-3	-3	-3	-3	-3	-3	-3	-3	-3	-3	-3	-3	-3	-3	-3	-3
737	2023/5/16 19:07:40	243秒	微信	N/A	2	36	1	4	4	4	√	√	√	√	√	√	√	√	×	√	√	√	√	√	无	14	-3	-3	-3	-3	-3	-3	-3	-3	-3	-3	-3	-3	-3	-3	-3	-3	-3	-3	-3	-3	-3	-3	-3
738	2023/5/16 19:12:28	135秒	微信	N/A	4	33	1	4	4	3	×	×	×	×	√	√	×	×	×	×	×	×	×	√	无	14	-3	-3	-3	-3	-3	-3	-3	-3	-3	-3	-3	-3	-3	-3	-3	-3	-3	-3	-3	-3	-3	-3	-3
739	2023/5/16 19:13:23	147秒	微信	N/A	2	25	2	2	4	4	×	×	×	×	×	×	×	√	×	×	×	×	×	√	无	12	-3	-3	-3	-3	-3	-3	-3	-3	-3	-3	-3	-3	-3	-3	-3	-3	-3	-3	-3	-3	-3	-3	-3
740	2023/5/16 19:14:50	875秒	微信	N/A	2	38	2	4	3	3	×	×	×	×	×	×	×	×	×	×	×	×	×	√	无	10	-3	-3	-3	-3	-3	-3	-3	-3	-3	-3	-3	-3	-3	-3	-3	-3	-3	-3	-3	-3	-3	-3	-3
741	2023/5/16 19:17:41	170秒	微信	N/A	2	51	2	4	3	3	(空)	(空)	(空)	(空)	(空)	(空)	(空)	(空)	(空)	√	(空)	(空)	(空)	(空)	无	5	-3	-3	-3	-3	-3	-3	-3	-3	-3	-3	-3	-3	-3	-3	-3	-3	-3	-3	-3	-3	-3	-3	-3
742	2023/5/16 19:17:46	212秒	微信	N/A	2	26	1	1	5	4	√	√	×	√	√	√	√	√	√	√	×	×	×	√	无	11	-3	-3	-3	-3	-3	-3	-3	-3	-3	-3	-3	-3	-3	-3	-3	-3	-3	-3	-3	-3	-3	-3	-3
743	2023/5/16 19:18:34	229秒	微信	N/A	2	46	2	4	3	3	×	×	×	×	×	×	×	×	×	×	×	×	×	×	无	10	-3	-3	-3	-3	-3	-3	-3	-3	-3	-3	-3	-3	-3	-3	-3	-3	-3	-3	-3	-3	-3	-3	-3
744	2023/5/16 19:19:22	126秒	微信	N/A	2	36	1	1	5	4	×	×	×	×	×	×	×	×	×	×	×	×	×	×	无	13	-3	-3	-3	-3	-3	-3	-3	-3	-3	-3	-3	-3	-3	-3	-3	-3	-3	-3	-3	-3	-3	-3	-3
745	2023/5/16 19:20:54	321秒	微信	N/A	2	50	2	4	3	3	√	√	√	√	√	√	√	√	√	√	√	√	√	√	无	10	-3	-3	-3	-3	-3	-3	-3	-3	-3	-3	-3	-3	-3	-3	-3	-3	-3	-3	-3	-3	-3	-3	-3
746	2023/5/16 19:24:59	175秒	微信	N/A	2	45	1	4	4	4	√	√	×	√	√	√	√	√	√	√	√	√	√	√	无	11	-3	-3	-3	-3	-3	-3	-3	-3	-3	-3	-3	-3	-3	-3	-3	-3	-3	-3	-3	-3	-3	-3	-3
747	2023/5/16 19:25:21	293秒	微信	N/A	2	42	2	4	5	4	×	×	×	×	×	×	×	×	×	×	×	×	×	×	无	13	-3	-3	-3	-3	-3	-3	-3	-3	-3	-3	-3	-3	-3	-3	-3	-3	-3	-3	-3	-3	-3	-3	-3
748	2023/5/16 19:25:45	237秒	微信	N/A	2	42	2	4	4	4	×	×	×	×	×	×	×	×	×	√	×	×	×	×	无	10	-3	-3	-3	-3	-3	-3	-3	-3	-3	-3	-3	-3	-3	-3	-3	-3	-3	-3	-3	-3	-3	-3	-3
749	2023/5/16 19:30:04	365秒	微信	N/A	2	46岁	1	4	5	4	×	×	×	×	×	×	(空)	×	×	×	√	√	√	√	无	13	-3	-3	-3	-3	-3	-3	-3	-3	-3	-3	-3	-3	-3	-3	-3	-3	-3	-3	-3	-3	-3	-3	-3
750	2023/5/16 19:30:13	226秒	微信	N/A	2	28	2	3	5	4	√	√	×	√	√	√	√	√	√	√	√	√	√	√	无	11	-3	-3	-3	-3	-3	-3	-3	-3	-3	-3	-3	-3	-3	-3	-3	-3	-3	-3	-3	-3	-3	-3	-3
751	2023/5/16 19:32:49	199秒	微信	N/A	2	31	2	4	4	4	√	√	(空)	(空)	(空)	(空)	(空)	(空)	(空)	(空)	(空)	(空)	(空)	(空)	无	14	-3	-3	-3	-3	-3	-3	-3	-3	-3	-3	-3	-3	-3	-3	-3	-3	-3	-3	-3	-3	-3	-3	-3
752	2023/5/16 19:33:18	253秒	微信	N/A	2	29	2	3	4	4	√	√	×	√	√	√	√	√	×	√	√	×	√	×	无	10	-3	-3	-3	-3	-3	-3	-3	-3	-3	-3	-3	-3	-3	-3	-3	-3	-3	-3	-3	-3	-3	-3	-3
753	2023/5/16 19:33:39	304秒	微信	N/A	4	40	2	4	5	4	×	×	×	×	×	×	×	×	×	×	×	×	×	×	无	14	-3	-3	-3	-3	-3	-3	-3	-3	-3	-3	-3	-3	-3	-3	-3	-3	-3	-3	-3	-3	-3	-3	-3
754	2023/5/16 19:34:18	236秒	微信	N/A	2	52	2	4	4	4	√	√	×	√	√	√	√	√	√	√	×	×	√	√	无	10	-3	-3	-3	-3	-3	-3	-3	-3	-3	-3	-3	-3	-3	-3	-3	-3	-3	-3	-3	-3	-3	-3	-3
755	2023/5/16 19:37:09	321秒	微信	N/A	2	50	1	4	4	4	×	×	×	×	×	√	√	√	×	×	√	√	√	×	无	12	-3	-3	-3	-3	-3	-3	-3	-3	-3	-3	-3	-3	-3	-3	-3	-3	-3	-3	-3	-3	-3	-3	-3
756	2023/5/16 19:39:00	356秒	微信	N/A	2	38	1	3	4	4	√	√	√	√	√	√	√	×	×	√	√	√	√	×	无	5	-3	-3	-3	-3	-3	-3	-3	-3	-3	-3	-3	-3	-3	-3	-3	-3	-3	-3	-3	-3	-3	-3	-3
757	2023/5/16 19:40:43	87秒	微信	N/A	2	27	2	2	4	4	√	√	×	×	×	√	√	√	√	√	√	√	√	√	无	11	-3	-3	-3	-3	-3	-3	-3	-3	-3	-3	-3	-3	-3	-3	-3	-3	-3	-3	-3	-3	-3	-3	-3
758	2023/5/16 19:40:49	118秒	微信	N/A	2	40	1	4	5	4	√	√	(空)	√	(空)	√	√	√	√	√	√	(空)	(空)	√	无	12	-3	-3	-3	-3	-3	-3	-3	-3	-3	-3	-3	-3	-3	-3	-3	-3	-3	-3	-3	-3	-3	-3	-3
759	2023/5/16 19:41:32	161秒	微信	N/A	2	40	2	4	3	4	√	√	√	√	√	√	√	√	√	√	√	√	√	√	无	13	-3	-3	-3	-3	-3	-3	-3	-3	-3	-3	-3	-3	-3	-3	-3	-3	-3	-3	-3	-3	-3	-3	-3
760	2023/5/16 19:44:10	164秒	微信	N/A	1	1	-2	1	1	1	×	√	×	√	√	√	√	√	√	√	√	√	√	√	无	4	-3	-3	-3	-3	-3	-3	-3	-3	-3	-3	-3	-3	-3	-3	-3	-3	-3	-3	-3	-3	-3	-3	-3
761	2023/5/16 19:46:06	1804秒	微信	N/A	2	26	2	3	4	4	√	√	×	×	√	√	√	√	√	√	√	√	√	√	无	12	-3	-3	-3	-3	-3	-3	-3	-3	-3	-3	-3	-3	-3	-3	-3	-3	-3	-3	-3	-3	-3	-3	-3
762	2023/5/16 19:47:09	1325秒	微信	N/A	2	54岁	1	4	4	4	√	√	√	√	√	√	√	√	√	√	√	√	√	√	无	13	-3	-3	-3	-3	-3	-3	-3	-3	-3	-3	-3	-3	-3	-3	-3	-3	-3	-3	-3	-3	-3	-3	-3
763	2023/5/16 19:50:29	156秒	微信	N/A	2	20	1	1	5	4	(空)	(空)	(空)	(空)	(空)	(空)	(空)	(空)	(空)	(空)	(空)	√	(空)	(空)	无	12	-3	-3	-3	-3	-3	-3	-3	-3	-3	-3	-3	-3	-3	-3	-3	-3	-3	-3	-3	-3	-3	-3	-3
764	2023/5/16 19:54:00	205秒	微信	N/A	4	49	2	2	5	4	×	×	×	×	×	×	×	×	×	×	×	×	×	×	无	14	-3	-3	-3	-3	-3	-3	-3	-3	-3	-3	-3	-3	-3	-3	-3	-3	-3	-3	-3	-3	-3	-3	-3
765	2023/5/16 19:57:07	396秒	微信	N/A	2	50	2	4	3	4	√	√	√	√	√	√	√	√	√	√	√	√	√	√	无	10	-3	-3	-3	-3	-3	-3	-3	-3	-3	-3	-3	-3	-3	-3	-3	-3	-3	-3	-3	-3	-3	-3	-3
766	2023/5/16 20:02:44	146秒	微信	N/A	2	49	-2	4	5	4	(空)	(空)	(空)	(空)	(空)	(空)	(空)	(空)	(空)	(空)	(空)	√	(空)	(空)	无	12	-3	-3	-3	-3	-3	-3	-3	-3	-3	-3	-3	-3	-3	-3	-3	-3	-3	-3	-3	-3	-3	-3	-3
767	2023/5/16 20:02:58	106秒	微信	N/A	2	31岁	2	4	4	4	√	√	√	×	√	√	√	√	√	√	√	√	√	√	不明白	10	-3	-3	-3	-3	-3	-3	-3	-3	-3	-3	-3	-3	-3	-3	-3	-3	-3	-3	-3	-3	-3	-3	-3
768	2023/5/16 20:07:24	165秒	微信	N/A	2	47	2	4	3	4	√	√	×	√	√	√	√	√	√	√	√	√	√	√	无	10	-3	-3	-3	-3	-3	-3	-3	-3	-3	-3	-3	-3	-3	-3	-3	-3	-3	-3	-3	-3	-3	-3	-3
769	2023/5/16 20:10:07	278秒	微信	N/A	2	25	2	2	4	4	√	√	√	√	√	√	√	√	√	√	√	√	√	√	无	11	-3	-3	-3	-3	-3	-3	-3	-3	-3	-3	-3	-3	-3	-3	-3	-3	-3	-3	-3	-3	-3	-3	-3
770	2023/5/16 20:11:29	159秒	微信	N/A	2	59岁	1	4	4	4	√	√	√	√	√	√	√	√	√	√	√	√	√	√	无	13	-3	-3	-3	-3	-3	-3	-3	-3	-3	-3	-3	-3	-3	-3	-3	-3	-3	-3	-3	-3	-3	-3	-3
771	2023/5/16 20:14:22	258秒	微信	N/A	2	42	1	4	4	4	√	√	√	√	√	√	√	√	×	×	√	√	√	√	有	13	-3	-3	-3	-3	-3	-3	-3	-3	-3	-3	-3	-3	-3	-3	-3	-3	-3	-3	-3	-3	-3	-3	-3
772	2023/5/16 20:17:26	163秒	微信	N/A	2	24	2	1	4	4	×	×	×	×	×	×	√	×	×	×	×	×	×	×	无	11	-3	-3	-3	-3	-3	-3	-3	-3	-3	-3	-3	-3	-3	-3	-3	-3	-3	-3	-3	-3	-3	-3	-3
773	2023/5/16 20:18:36	256秒	微信	N/A	2	54	1	4	4	4	√	√	√	√	√	√	√	√	√	√	√	√	√	√	无	13	-3	-3	-3	-3	-3	-3	-3	-3	-3	-3	-3	-3	-3	-3	-3	-3	-3	-3	-3	-3	-3	-3	-3
774	2023/5/16 20:20:02	452秒	微信	N/A	2	43	1	4	5	4	√	×	×	×	(空)	√	√	×	×	×	√	√	√	√	无	13	-3	-3	-3	-3	-3	-3	-3	-3	-3	-3	-3	-3	-3	-3	-3	-3	-3	-3	-3	-3	-3	-3	-3
775	2023/5/16 20:21:50	1441秒	微信	N/A	2	51	1	4	4	4	√	√	√	√	√	√	√	√	√	√	√	√	√	√	无	12	-3	-3	-3	-3	-3	-3	-3	-3	-3	-3	-3	-3	-3	-3	-3	-3	-3	-3	-3	-3	-3	-3	-3
776	2023/5/16 20:22:41	98秒	微信	N/A	2	45	1	3	3	1	×	×	×	×	×	√	×	×	×	×	√	√	√	√	没有	12	-3	-3	-3	-3	-3	-3	-3	-3	-3	-3	-3	-3	-3	-3	-3	-3	-3	-3	-3	-3	-3	-3	-3
777	2023/5/16 20:23:18	198秒	微信	N/A	2	39	2	4	3	4	√	√	√	√	√	√	√	√	√	√	√	√	√	√	无	10	-3	-3	-3	-3	-3	-3	-3	-3	-3	-3	-3	-3	-3	-3	-3	-3	-3	-3	-3	-3	-3	-3	-3
778	2023/5/16 20:24:00	416秒	微信	N/A	2	40	2	4	3	4	×	×	×	×	×	√	×	×	×	√	×	×	×	×	无	10	-3	-3	-3	-3	-3	-3	-3	-3	-3	-3	-3	-3	-3	-3	-3	-3	-3	-3	-3	-3	-3	-3	-3
779	2023/5/16 20:24:33	137秒	微信	N/A	2	26	2	2	4	4	×	×	×	×	×	×	×	×	×	×	√	√	×	×	无	11	-3	-3	-3	-3	-3	-3	-3	-3	-3	-3	-3	-3	-3	-3	-3	-3	-3	-3	-3	-3	-3	-3	-3
780	2023/5/16 20:28:47	325秒	微信	N/A	2	46	2	4	4	4	(空)	(空)	(空)	(空)	(空)	(空)	(空)	(空)	(空)	(空)	√	(空)	(空)	(空)	无	11	-3	-3	-3	-3	-3	-3	-3	-3	-3	-3	-3	-3	-3	-3	-3	-3	-3	-3	-3	-3	-3	-3	-3
781	2023/5/16 20:29:46	183秒	微信	N/A	2	43岁	2	4	3	3	√	√	√	√	√	√	√	√	√	√	√	√	√	√	无	10	-3	-3	-3	-3	-3	-3	-3	-3	-3	-3	-3	-3	-3	-3	-3	-3	-3	-3	-3	-3	-3	-3	-3
782	2023/5/16 20:33:31	1288秒	微信	N/A	2	52	1	4	4	4	√	√	√	√	√	√	√	√	√	√	√	√	√	√	无	13	-3	-3	-3	-3	-3	-3	-3	-3	-3	-3	-3	-3	-3	-3	-3	-3	-3	-3	-3	-3	-3	-3	-3
783	2023/5/16 20:42:04	542秒	微信	N/A	2	47	2	4	3	3	×	×	×	×	×	×	×	×	×	×	×	×	×	×	无	10	-3	-3	-3	-3	-3	-3	-3	-3	-3	-3	-3	-3	-3	-3	-3	-3	-3	-3	-3	-3	-3	-3	-3
784	2023/5/16 20:47:43	165秒	微信	N/A	2	28	2	4	4	4	×	√	×	√	×	√	√	√	×	√	×	×	×	√	无	10	-3	-3	-3	-3	-3	-3	-3	-3	-3	-3	-3	-3	-3	-3	-3	-3	-3	-3	-3	-3	-3	-3	-3
785	2023/5/16 20:51:36	343秒	微信	N/A	2	50	1	4	4	4	×	×	×	×	×	√	×	×	×	×	√	×	√	×	无	5	-3	-3	-3	-3	-3	-3	-3	-3	-3	-3	-3	-3	-3	-3	-3	-3	-3	-3	-3	-3	-3	-3	-3
786	2023/5/16 20:55:42	159秒	微信	N/A	2	40	1	4	3	3	√	√	√	√	√	√	√	√	×	×	√	√	×	√	无	12	-3	-3	-3	-3	-3	-3	-3	-3	-3	-3	-3	-3	-3	-3	-3	-3	-3	-3	-3	-3	-3	-3	-3
787	2023/5/16 21:07:31	163秒	微信	N/A	2	50	2	4	5	4	√	√	√	√	√	√	√	√	√	√	√	√	√	√	无	5	-3	-3	-3	-3	-3	-3	-3	-3	-3	-3	-3	-3	-3	-3	-3	-3	-3	-3	-3	-3	-3	-3	-3
788	2023/5/16 21:08:49	170秒	微信	N/A	2	40	2	4	5	4	√	√	√	√	(空)	√	(空)	√	√	√	√	√	√	√	无	11	-3	-3	-3	-3	-3	-3	-3	-3	-3	-3	-3	-3	-3	-3	-3	-3	-3	-3	-3	-3	-3	-3	-3
789	2023/5/16 21:31:24	272秒	微信	N/A	2	27	2	3	4	4	×	×	×	×	×	√	√	√	√	√	√	√	√	√	无	11	-3	-3	-3	-3	-3	-3	-3	-3	-3	-3	-3	-3	-3	-3	-3	-3	-3	-3	-3	-3	-3	-3	-3
790	2023/5/16 21:58:08	185秒	微信	N/A	2	30	2	3	4	4	×	√	√	×	√	√	√	√	√	√	√	√	×	√	无	11	-3	-3	-3	-3	-3	-3	-3	-3	-3	-3	-3	-3	-3	-3	-3	-3	-3	-3	-3	-3	-3	-3	-3
791	2023/5/16 22:12:10	312秒	微信	N/A	1	21	1	1	5	4	√	√	√	√	√	√	√	×	√	√	√	√	√	√	无	12	-3	-3	-3	-3	-3	-3	-3	-3	-3	-3	-3	-3	-3	-3	-3	-3	-3	-3	-3	-3	-3	-3	-3
792	2023/5/16 22:14:28	1136秒	微信	N/A	2	47	1	4	5	4	×	×	×	×	×	×	×	×	×	×	×	√	√	√	无	13	-3	-3	-3	-3	-3	-3	-3	-3	-3	-3	-3	-3	-3	-3	-3	-3	-3	-3	-3	-3	-3	-3	-3
793	2023/5/16 22:19:57	530秒	微信	N/A	2	54	1	4	4	4	√	√	√	√	√	√	√	√	√	√	√	√	×	√	无	13	-3	-3	-3	-3	-3	-3	-3	-3	-3	-3	-3	-3	-3	-3	-3	-3	-3	-3	-3	-3	-3	-3	-3
794	2023/5/16 22:55:38	273秒	微信	N/A	2	45	2	4	3	4	×	×	(空)	×	×	√	√	√	√	×	√	×	√	√	无	5	-3	-3	-3	-3	-3	-3	-3	-3	-3	-3	-3	-3	-3	-3	-3	-3	-3	-3	-3	-3	-3	-3	-3
795	2023/5/16 23:01:11	180秒	微信	N/A	2	30	2	3	4	4	√	√	√	√	√	×	√	√	×	×	×	×	√	×	无	12	-3	-3	-3	-3	-3	-3	-3	-3	-3	-3	-3	-3	-3	-3	-3	-3	-3	-3	-3	-3	-3	-3	-3
796	2023/5/16 23:09:39	399秒	微信	N/A	2	45岁	2	4	3	4	×	×	×	×	×	×	×	×	×	×	×	×	×	×	无	10	-3	-3	-3	-3	-3	-3	-3	-3	-3	-3	-3	-3	-3	-3	-3	-3	-3	-3	-3	-3	-3	-3	-3
797	2023/5/16 23:57:27	335秒	微信	N/A	2	28	2	3	4	4	(空)	(空)	(空)	(空)	(空)	(空)	(空)	(空)	(空)	(空)	(空)	(空)	(空)	(空)	无	-2	√	√	√	×	√	√	×	√	√	√	√	√	×	√	-3	-3	-3	-3	-3	-3	-3	-3	-3
798	2023/5/17 9:02:11	565秒	微信	N/A	2	56	1	4	4	4	√	√	√	×	√	√	×	×	×	×	√	√	×	×	无	11	-3	-3	-3	-3	-3	-3	-3	-3	-3	-3	-3	-3	-3	-3	-3	-3	-3	-3	-3	-3	-3	-3	-3
799	2023/5/17 9:55:02	226秒	微信	N/A	2	46	2	4	3	4	×	×	×	×	×	×	×	×	×	×	×	×	×	×	无	4	-3	-3	-3	-3	-3	-3	-3	-3	-3	-3	-3	-3	-3	-3	-3	-3	-3	-3	-3	-3	-3	-3	-3
800	2023/5/17 10:11:32	150秒	微信	N/A	2	50	2	4	3	2	√	×	×	×	×	√	×	√	×	√	×	×	×	×	无	5	-3	-3	-3	-3	-3	-3	-3	-3	-3	-3	-3	-3	-3	-3	-3	-3	-3	-3	-3	-3	-3	-3	-3
801	2023/5/17 11:20:34	260秒	微信	N/A	2	18	2	1	5	4	×	×	×	×	×	×	×	×	×	×	×	×	×	×	无	10	-3	-3	-3	-3	-3	-3	-3	-3	-3	-3	-3	-3	-3	-3	-3	-3	-3	-3	-3	-3	-3	-3	-3
802	2023/5/17 15:05:38	398秒	微信	N/A	4	37	2	4	5	4	×	×	×	×	×	×	×	×	×	×	×	×	×	×	无	12	-3	-3	-3	-3	-3	-3	-3	-3	-3	-3	-3	-3	-3	-3	-3	-3	-3	-3	-3	-3	-3	-3	-3
803	2023/5/17 17:43:48	371秒	微信	N/A	2	41	1	4	3	3	√	√	×	(空)	√	√	√	√	√	√	×	×	×	√	无	12	-3	-3	-3	-3	-3	-3	-3	-3	-3	-3	-3	-3	-3	-3	-3	-3	-3	-3	-3	-3	-3	-3	-3
804	2023/5/19 9:45:38	189秒	链接	直接访问	2	40	2	4	3	4	√	√	√	√	√	√	√	√	√	√	√	√	√	√	无	11	-3	-3	-3	-3	-3	-3	-3	-3	-3	-3	-3	-3	-3	-3	-3	-3	-3	-3	-3	-3	-3	-3	-3
805	2023/5/29 17:59:05	482秒	微信	N/A	2	49	1	4	5	4	×	×	×	×	×	×	×	×	×	×	×	×	√	×	无	13	-3	-3	-3	-3	-3	-3	-3	-3	-3	-3	-3	-3	-3	-3	-3	-3	-3	-3	-3	-3	-3	-3	-3
806	2023/5/30 7:31:55	357秒	微信	N/A	2	47	1	4	3	4	×	√	×	×	×	√	√	×	×	×	×	×	√	×	无	13	-3	-3	-3	-3	-3	-3	-3	-3	-3	-3	-3	-3	-3	-3	-3	-3	-3	-3	-3	-3	-3	-3	-3
807	2023/6/21 9:02:38	100秒	微信	N/A	2	46	1	4	2	4	√	√	√	√	√	√	√	√	√	√	√	√	√	√	无	9	-3	-3	-3	-3	-3	-3	-3	-3	-3	-3	-3	-3	-3	-3	-3	-3	-3	-3	-3	-3	-3	-3	-3
808	2023/6/21 9:12:09	385秒	微信	N/A	2	42	1	4	2	4	√	√	×	×	×	√	√	√	√	√	√	√	√	√	无	10	-3	-3	-3	-3	-3	-3	-3	-3	-3	-3	-3	-3	-3	-3	-3	-3	-3	-3	-3	-3	-3	-3	-3
809	2023/6/21 9:22:47	370秒	微信	N/A	2	29	1	3	3	4	√	×	×	×	×	√	√	√	√	√	√	√	√	√	无	9	-3	-3	-3	-3	-3	-3	-3	-3	-3	-3	-3	-3	-3	-3	-3	-3	-3	-3	-3	-3	-3	-3	-3
810	2023/6/21 9:41:25	280秒	微信	N/A	1	36	2	4	5	3	√	√	√	√	√	√	√	√	√	√	√	√	√	√	无	2	-3	-3	-3	-3	-3	-3	-3	-3	-3	-3	-3	-3	-3	-3	√	√	√	√	√	√	√	√	√
811	2023/6/21 9:44:45	103秒	微信	N/A	2	24	1	1	2	2	√	√	√	√	√	√	√	√	√	√	√	√	√	√	无	4	-3	-3	-3	-3	-3	-3	-3	-3	-3	-3	-3	-3	-3	-3	-3	-3	-3	-3	-3	-3	-3	-3	-3
812	2023/6/21 9:45:51	105秒	微信	N/A	2	22	2	1	5	4	√	√	√	√	√	√	√	√	×	√	√	√	√	√	无	11	-3	-3	-3	-3	-3	-3	-3	-3	-3	-3	-3	-3	-3	-3	-3	-3	-3	-3	-3	-3	-3	-3	-3
813	2023/6/21 9:46:40	242秒	微信	N/A	1	28	1	2	5	4	√	√	√	√	√	√	√	√	√	√	√	√	√	√	无	2	-3	-3	-3	-3	-3	-3	-3	-3	-3	-3	-3	-3	-3	-3	√	√	√	√	√	√	√	√	√
814	2023/6/21 9:47:52	345秒	微信	N/A	1	26	1	2	5	3	√	√	√	√	√	√	√	√	√	√	√	√	√	√	无	7	-3	-3	-3	-3	-3	-3	-3	-3	-3	-3	-3	-3	-3	-3	-3	-3	-3	-3	-3	-3	-3	-3	-3
815	2023/6/21 9:50:28	155秒	微信	N/A	1	39	2	4	5	2	×	√	×	√	×	√	√	√	√	√	√	√	√	√	无	2	-3	-3	-3	-3	-3	-3	-3	-3	-3	-3	-3	-3	-3	-3	×	√	√	×	√	√	×	√	√
816	2023/6/21 9:52:30	255秒	微信	N/A	2	40	1	3	3	4	√	×	√	√	√	√	√	√	√	√	√	√	×	√	无	10	-3	-3	-3	-3	-3	-3	-3	-3	-3	-3	-3	-3	-3	-3	-3	-3	-3	-3	-3	-3	-3	-3	-3
817	2023/6/21 9:52:47	279秒	微信	N/A	1	35	2	4	5	3	×	√	√	√	√	√	√	√	√	√	√	√	√	√	无	7	-3	-3	-3	-3	-3	-3	-3	-3	-3	-3	-3	-3	-3	-3	-3	-3	-3	-3	-3	-3	-3	-3	-3
818	2023/6/21 9:53:14	139秒	微信	N/A	1	25	2	1	5	4	√	√	×	√	×	√	√	√	√	√	√	√	√	√	无	3	-3	-3	-3	-3	-3	-3	-3	-3	-3	-3	-3	-3	-3	-3	-3	-3	-3	-3	-3	-3	-3	-3	-3
819	2023/6/21 9:55:50	149秒	微信	N/A	1	29	1	2	5	3	×	√	×	×	×	√	√	√	√	√	√	√	√	√	无	3	-3	-3	-3	-3	-3	-3	-3	-3	-3	-3	-3	-3	-3	-3	-3	-3	-3	-3	-3	-3	-3	-3	-3
820	2023/6/21 9:55:55	150秒	微信	N/A	1	43	1	4	5	3	√	√	√	√	×	√	√	√	√	√	√	√	√	√	无	7	-3	-3	-3	-3	-3	-3	-3	-3	-3	-3	-3	-3	-3	-3	-3	-3	-3	-3	-3	-3	-3	-3	-3
821	2023/6/21 9:57:49	113秒	微信	N/A	1	33	2	3	5	3	×	√	×	×	×	√	√	√	√	√	√	√	√	√	无	3	-3	-3	-3	-3	-3	-3	-3	-3	-3	-3	-3	-3	-3	-3	-3	-3	-3	-3	-3	-3	-3	-3	-3
822	2023/6/21 9:59:15	192秒	微信	N/A	1	30	2	3	5	4	√	√	√	√	√	√	√	√	√	√	√	√	√	√	无	8	-3	-3	-3	-3	-3	-3	-3	-3	-3	-3	-3	-3	-3	-3	-3	-3	-3	-3	-3	-3	-3	-3	-3
823	2023/6/21 9:59:57	255秒	微信	N/A	2	24	2	1	4	4	√	√	×	×	√	×	×	√	×	√	√	√	×	√	无	10	-3	-3	-3	-3	-3	-3	-3	-3	-3	-3	-3	-3	-3	-3	-3	-3	-3	-3	-3	-3	-3	-3	-3
824	2023/6/21 10:00:41	144秒	微信	N/A	1	25	2	2	5	4	×	√	×	×	×	√	√	√	√	√	√	√	√	√	无	6	-3	-3	-3	-3	-3	-3	-3	-3	-3	-3	-3	-3	-3	-3	-3	-3	-3	-3	-3	-3	-3	-3	-3
825	2023/6/21 10:02:37	111秒	微信	N/A	1	32	2	3	5	3	×	√	×	×	×	√	√	√	√	√	√	√	√	√	无	6	-3	-3	-3	-3	-3	-3	-3	-3	-3	-3	-3	-3	-3	-3	-3	-3	-3	-3	-3	-3	-3	-3	-3
826	2023/6/21 10:02:49	208秒	微信	N/A	1	37	1	4	5	3	√	√	√	√	×	√	√	√	√	√	√	√	√	√	无	8	-3	-3	-3	-3	-3	-3	-3	-3	-3	-3	-3	-3	-3	-3	-3	-3	-3	-3	-3	-3	-3	-3	-3
827	2023/6/21 10:04:26	99秒	微信	N/A	1	45	1	4	5	2	√	√	×	×	×	√	√	√	√	√	√	√	√	√	无	6	-3	-3	-3	-3	-3	-3	-3	-3	-3	-3	-3	-3	-3	-3	-3	-3	-3	-3	-3	-3	-3	-3	-3
828	2023/6/21 10:04:35	131秒	企业微信	N/A	1	48	1	4	5	2	√	√	(空)	(空)	(空)	√	(空)	(空)	(空)	(空)	(空)	(空)	(空)	(空)	无	2	-3	-3	-3	-3	-3	-3	-3	-3	-3	-3	-3	-3	-3	-3	√	√	(空)	(空)	(空)	(空)	(空)	(空)	(空)
829	2023/6/21 10:05:24	148秒	微信	N/A	1	50	2	4	5	3	√	√	√	√	√	√	√	√	√	√	√	√	√	√	无	8	-3	-3	-3	-3	-3	-3	-3	-3	-3	-3	-3	-3	-3	-3	-3	-3	-3	-3	-3	-3	-3	-3	-3
830	2023/6/21 10:06:14	87秒	企业微信	N/A	2	50	1	4	5	3	√	(空)	(空)	(空)	√	(空)	(空)	(空)	(空)	(空)	(空)	(空)	(空)	(空)	无	3	-3	-3	-3	-3	-3	-3	-3	-3	-3	-3	-3	-3	-3	-3	-3	-3	-3	-3	-3	-3	-3	-3	-3
831	2023/6/21 10:11:17	387秒	微信	N/A	4	42	2	-2	5	4	×	√	×	×	×	√	√	√	√	√	√	√	√	√	无	14	-3	-3	-3	-3	-3	-3	-3	-3	-3	-3	-3	-3	-3	-3	-3	-3	-3	-3	-3	-3	-3	-3	-3
832	2023/6/21 10:11:49	179秒	微信	N/A	2	24	1	1	4	4	×	×	×	×	×	×	×	×	×	×	×	×	×	×	无	5	-3	-3	-3	-3	-3	-3	-3	-3	-3	-3	-3	-3	-3	-3	-3	-3	-3	-3	-3	-3	-3	-3	-3
833	2023/6/21 10:12:00	86秒	微信	N/A	2	(空)	1	1	5	4	√	√	√	√	√	√	√	√	√	√	√	√	√	√	无	14	-3	-3	-3	-3	-3	-3	-3	-3	-3	-3	-3	-3	-3	-3	-3	-3	-3	-3	-3	-3	-3	-3	-3
834	2023/6/21 10:12:17	349秒	微信	N/A	4	50	1	-2	5	4	×	√	×	×	×	√	√	√	√	√	√	√	√	√	无	14	-3	-3	-3	-3	-3	-3	-3	-3	-3	-3	-3	-3	-3	-3	-3	-3	-3	-3	-3	-3	-3	-3	-3
835	2023/6/21 10:13:15	106秒	微信	N/A	4	39	2	3	4	4	√	√	×	×	×	√	√	√	√	√	√	√	√	√	无	14	-3	-3	-3	-3	-3	-3	-3	-3	-3	-3	-3	-3	-3	-3	-3	-3	-3	-3	-3	-3	-3	-3	-3
836	2023/6/21 10:14:45	140秒	微信	N/A	4	45	1	4	4	4	×	√	×	×	×	√	√	√	√	√	√	√	√	√	无	14	-3	-3	-3	-3	-3	-3	-3	-3	-3	-3	-3	-3	-3	-3	-3	-3	-3	-3	-3	-3	-3	-3	-3
837	2023/6/21 10:15:25	123秒	微信	N/A	4	36	1	-2	5	4	×	√	×	×	×	√	√	√	√	√	√	√	√	√	无	14	-3	-3	-3	-3	-3	-3	-3	-3	-3	-3	-3	-3	-3	-3	-3	-3	-3	-3	-3	-3	-3	-3	-3
838	2023/6/21 10:16:38	107秒	微信	N/A	4	52	2	-2	5	4	×	√	×	×	×	√	√	√	√	√	√	√	√	√	无	14	-3	-3	-3	-3	-3	-3	-3	-3	-3	-3	-3	-3	-3	-3	-3	-3	-3	-3	-3	-3	-3	-3	-3
839	2023/6/21 10:17:10	97秒	微信	N/A	4	57	1	-2	5	4	×	√	×	×	×	√	×	√	√	√	√	√	√	√	无	14	-3	-3	-3	-3	-3	-3	-3	-3	-3	-3	-3	-3	-3	-3	-3	-3	-3	-3	-3	-3	-3	-3	-3
840	2023/6/21 10:18:32	106秒	微信	N/A	4	47	2	-2	5	4	×	√	×	×	×	√	√	√	√	√	√	√	√	√	无	14	-3	-3	-3	-3	-3	-3	-3	-3	-3	-3	-3	-3	-3	-3	-3	-3	-3	-3	-3	-3	-3	-3	-3
841	2023/6/21 10:18:37	79秒	微信	N/A	4	62	2	-2	5	4	×	√	(空)	×	×	√	×	√	√	√	√	√	√	√	无	14	-3	-3	-3	-3	-3	-3	-3	-3	-3	-3	-3	-3	-3	-3	-3	-3	-3	-3	-3	-3	-3	-3	-3
842	2023/6/21 10:21:16	157秒	微信	N/A	4	39	1	4	5	4	×	√	×	×	×	√	√	√	√	√	√	√	√	√	无	14	-3	-3	-3	-3	-3	-3	-3	-3	-3	-3	-3	-3	-3	-3	-3	-3	-3	-3	-3	-3	-3	-3	-3
843	2023/6/21 10:25:41	138秒	微信	N/A	2	22	2	1	4	4	√	√	√	√	×	√	√	√	√	√	√	√	√	√	无	12	-3	-3	-3	-3	-3	-3	-3	-3	-3	-3	-3	-3	-3	-3	-3	-3	-3	-3	-3	-3	-3	-3	-3
844	2023/6/21 10:28:48	117秒	企业微信	N/A	1	23	1	1	5	4	√	√	√	√	√	√	√	√	√	√	√	√	√	√	无	5	-3	-3	-3	-3	-3	-3	-3	-3	-3	-3	-3	-3	-3	-3	-3	-3	-3	-3	-3	-3	-3	-3	-3
845	2023/6/21 10:37:31	182秒	微信	N/A	2	21	2	1	5	4	√	√	√	√	√	√	√	√	√	√	√	√	√	√	无	12	-3	-3	-3	-3	-3	-3	-3	-3	-3	-3	-3	-3	-3	-3	-3	-3	-3	-3	-3	-3	-3	-3	-3
846	2023/6/21 11:13:31	152秒	微信	N/A	2	32	2	3	4	4	×	√	×	×	×	×	×	×	√	√	×	×	√	√	无	4	-3	-3	-3	-3	-3	-3	-3	-3	-3	-3	-3	-3	-3	-3	-3	-3	-3	-3	-3	-3	-3	-3	-3
847	2023/6/21 11:14:50	209秒	微信	N/A	2	33	1	3	4	4	×	√	√	√	√	√	√	√	×	×	×	√	×	×	无	12	-3	-3	-3	-3	-3	-3	-3	-3	-3	-3	-3	-3	-3	-3	-3	-3	-3	-3	-3	-3	-3	-3	-3
848	2023/6/21 11:15:24	265秒	微信	N/A	2	45	1	4	5	4	×	√	√	√	√	√	√	√	×	×	×	√	×	×	无	1	×	×	×	×	√	×	×	×	×	×	×	√	×	√	-3	-3	-3	-3	-3	-3	-3	-3	-3
849	2023/6/21 11:15:24	273秒	微信	N/A	2	45	2	4	5	4	×	√	√	√	√	√	√	×	√	×	×	√	√	√	无	12	-3	-3	-3	-3	-3	-3	-3	-3	-3	-3	-3	-3	-3	-3	-3	-3	-3	-3	-3	-3	-3	-3	-3
850	2023/6/21 11:23:44	116秒	微信	N/A	2	30	2	3	3	4	√	√	√	√	√	√	√	√	√	√	√	√	√	√	无	12	-3	-3	-3	-3	-3	-3	-3	-3	-3	-3	-3	-3	-3	-3	-3	-3	-3	-3	-3	-3	-3	-3	-3
851	2023/6/21 11:58:55	760秒	企业微信	N/A	2	35	-2	4	4	3	√	√	√	√	√	√	√	√	√	√	√	√	√	√	无	12	-3	-3	-3	-3	-3	-3	-3	-3	-3	-3	-3	-3	-3	-3	-3	-3	-3	-3	-3	-3	-3	-3	-3
852	2023/6/21 12:02:13	122秒	微信	N/A	2	40	2	2	5	4	×	×	×	×	×	×	×	×	×	×	×	√	×	×	无	12	-3	-3	-3	-3	-3	-3	-3	-3	-3	-3	-3	-3	-3	-3	-3	-3	-3	-3	-3	-3	-3	-3	-3
853	2023/6/21 12:05:17	168秒	微信	N/A	2	31	1	3	3	4	√	√	√	√	√	√	√	√	√	√	√	√	√	√	无	5	-3	-3	-3	-3	-3	-3	-3	-3	-3	-3	-3	-3	-3	-3	-3	-3	-3	-3	-3	-3	-3	-3	-3
854	2023/6/21 12:05:28	268秒	微信	N/A	2	28	2	3	4	4	√	√	√	√	√	√	√	√	√	√	√	√	√	√	无	12	-3	-3	-3	-3	-3	-3	-3	-3	-3	-3	-3	-3	-3	-3	-3	-3	-3	-3	-3	-3	-3	-3	-3
855	2023/6/21 12:07:34	395秒	微信	N/A	2	38	1	4	4	4	×	×	×	×	×	×	×	×	√	×	×	×	×	×	无	12	-3	-3	-3	-3	-3	-3	-3	-3	-3	-3	-3	-3	-3	-3	-3	-3	-3	-3	-3	-3	-3	-3	-3
856	2023/6/21 12:08:27	300秒	微信	N/A	2	30	2	4	4	4	√	√	×	√	√	√	√	√	√	√	√	√	√	√	无	12	-3	-3	-3	-3	-3	-3	-3	-3	-3	-3	-3	-3	-3	-3	-3	-3	-3	-3	-3	-3	-3	-3	-3
857	2023/6/21 12:08:51	224秒	微信	N/A	2	37	1	4	3	4	√	√	√	√	√	√	√	√	√	√	√	√	√	√	无	12	-3	-3	-3	-3	-3	-3	-3	-3	-3	-3	-3	-3	-3	-3	-3	-3	-3	-3	-3	-3	-3	-3	-3
858	2023/6/21 12:09:13	72秒	微信	N/A	1	30	1	2	2	3	×	×	×	×	√	√	×	×	(空)	(空)	(空)	(空)	(空)	(空)	无	-2	(空)	(空)	(空)	(空)	(空)	(空)	(空)	(空)	(空)	(空)	(空)	(空)	(空)	(空)	(空)	(空)	(空)	(空)	(空)	(空)	(空)	(空)	(空)
859	2023/6/21 12:11:00	177秒	微信	N/A	2	45	2	4	3	4	√	√	√	√	√	√	√	√	×	√	×	√	√	√	无	5	-3	-3	-3	-3	-3	-3	-3	-3	-3	-3	-3	-3	-3	-3	-3	-3	-3	-3	-3	-3	-3	-3	-3
860	2023/6/21 12:11:15	188秒	微信	N/A	2	28	2	3	4	4	×	×	×	×	√	√	√	√	×	×	√	√	√	√	无	12	-3	-3	-3	-3	-3	-3	-3	-3	-3	-3	-3	-3	-3	-3	-3	-3	-3	-3	-3	-3	-3	-3	-3
861	2023/6/21 12:12:21	254秒	微信	N/A	2	35	1	3	3	4	√	√	√	√	√	√	√	√	√	√	√	√	√	√	无	12	-3	-3	-3	-3	-3	-3	-3	-3	-3	-3	-3	-3	-3	-3	-3	-3	-3	-3	-3	-3	-3	-3	-3
862	2023/6/21 12:14:55	259秒	微信	N/A	2	35	2	4	4	4	×	×	×	×	√	×	×	×	×	√	√	×	√	×	无	12	-3	-3	-3	-3	-3	-3	-3	-3	-3	-3	-3	-3	-3	-3	-3	-3	-3	-3	-3	-3	-3	-3	-3
863	2023/6/21 12:15:49	194秒	微信	N/A	2	24	2	3	4	4	√	(空)	√	√	√	√	√	√	√	√	(空)	√	√	√	无	12	-3	-3	-3	-3	-3	-3	-3	-3	-3	-3	-3	-3	-3	-3	-3	-3	-3	-3	-3	-3	-3	-3	-3
864	2023/6/21 12:18:40	564秒	微信	N/A	2	25	2	3	4	4	√	√	√	√	√	√	√	√	√	√	√	√	√	√	无	12	-3	-3	-3	-3	-3	-3	-3	-3	-3	-3	-3	-3	-3	-3	-3	-3	-3	-3	-3	-3	-3	-3	-3
865	2023/6/21 12:19:12	119秒	微信	N/A	2	25	2	3	4	4	√	√	√	√	√	√	×	√	×	×	√	√	√	√	无	4	-3	-3	-3	-3	-3	-3	-3	-3	-3	-3	-3	-3	-3	-3	-3	-3	-3	-3	-3	-3	-3	-3	-3
866	2023/6/21 12:19:13	196秒	微信	N/A	2	44	1	4	4	4	√	√	√	√	√	√	√	√	×	×	√	√	√	×	无	12	-3	-3	-3	-3	-3	-3	-3	-3	-3	-3	-3	-3	-3	-3	-3	-3	-3	-3	-3	-3	-3	-3	-3
867	2023/6/21 12:19:53	119秒	微信	N/A	2	38	2	3	4	4	√	√	√	√	√	√	√	√	√	√	√	√	√	√	无	12	-3	-3	-3	-3	-3	-3	-3	-3	-3	-3	-3	-3	-3	-3	-3	-3	-3	-3	-3	-3	-3	-3	-3
868	2023/6/21 12:21:51	490秒	微信	N/A	2	38	2	4	5	4	×	×	×	×	×	×	×	×	×	×	×	×	×	×	无	12	-3	-3	-3	-3	-3	-3	-3	-3	-3	-3	-3	-3	-3	-3	-3	-3	-3	-3	-3	-3	-3	-3	-3
869	2023/6/21 12:25:29	315秒	微信	N/A	2	46	1	4	5	4	√	√	√	√	√	√	√	√	×	×	√	√	√	√	有：	12	-3	-3	-3	-3	-3	-3	-3	-3	-3	-3	-3	-3	-3	-3	-3	-3	-3	-3	-3	-3	-3	-3	-3
870	2023/6/21 12:27:38	320秒	微信	N/A	2	21	1	2	5	4	√	√	√	√	√	√	√	√	√	√	√	√	√	√	无	12	-3	-3	-3	-3	-3	-3	-3	-3	-3	-3	-3	-3	-3	-3	-3	-3	-3	-3	-3	-3	-3	-3	-3
871	2023/6/21 12:32:36	299秒	微信	N/A	2	20	2	2	5	4	×	×	×	×	×	×	×	×	×	×	×	×	×	×	无	12	-3	-3	-3	-3	-3	-3	-3	-3	-3	-3	-3	-3	-3	-3	-3	-3	-3	-3	-3	-3	-3	-3	-3
872	2023/6/21 12:42:07	198秒	微信	N/A	2	30	2	2	4	4	√	√	√	√	√	√	√	√	(空)	√	√	√	√	√	无	12	-3	-3	-3	-3	-3	-3	-3	-3	-3	-3	-3	-3	-3	-3	-3	-3	-3	-3	-3	-3	-3	-3	-3
873	2023/6/21 13:01:58	284秒	微信	N/A	2	21	2	1	5	4	(空)	√	√	√	√	√	√	√	√	√	√	√	√	√	无	12	-3	-3	-3	-3	-3	-3	-3	-3	-3	-3	-3	-3	-3	-3	-3	-3	-3	-3	-3	-3	-3	-3	-3
874	2023/6/21 13:13:24	276秒	微信	N/A	2	43	2	4	5	4	√	√	√	√	√	√	√	√	√	√	√	√	√	√	无	12	-3	-3	-3	-3	-3	-3	-3	-3	-3	-3	-3	-3	-3	-3	-3	-3	-3	-3	-3	-3	-3	-3	-3
875	2023/6/21 13:22:24	553秒	微信	N/A	2	55	1	4	4	4	×	×	×	×	×	√	×	×	×	×	√	√	√	√	无	12	-3	-3	-3	-3	-3	-3	-3	-3	-3	-3	-3	-3	-3	-3	-3	-3	-3	-3	-3	-3	-3	-3	-3
876	2023/6/21 13:47:34	461秒	微信	N/A	2	28	2	3	4	4	×	×	×	×	×	√	√	√	×	×	√	√	√	√	无	12	-3	-3	-3	-3	-3	-3	-3	-3	-3	-3	-3	-3	-3	-3	-3	-3	-3	-3	-3	-3	-3	-3	-3
877	2023/6/21 14:42:43	128秒	微信	N/A	2	24	2	1	5	4	√	√	√	√	√	√	√	√	√	√	√	√	√	√	无	12	-3	-3	-3	-3	-3	-3	-3	-3	-3	-3	-3	-3	-3	-3	-3	-3	-3	-3	-3	-3	-3	-3	-3
878	2023/6/21 15:08:37	684秒	微信	N/A	2	36	2	3	5	4	√	√	√	√	√	√	√	√	√	√	√	√	√	√	无	12	-3	-3	-3	-3	-3	-3	-3	-3	-3	-3	-3	-3	-3	-3	-3	-3	-3	-3	-3	-3	-3	-3	-3
879	2023/6/21 15:15:12	145秒	微信	N/A	2	40	2	4	4	4	√	√	√	√	√	√	√	√	√	√	√	√	√	√	无	12	-3	-3	-3	-3	-3	-3	-3	-3	-3	-3	-3	-3	-3	-3	-3	-3	-3	-3	-3	-3	-3	-3	-3
880	2023/6/21 15:20:37	258秒	微信	N/A	2	38	2	4	4	4	√	√	√	√	√	√	√	√	√	√	(空)	√	√	√	无	12	-3	-3	-3	-3	-3	-3	-3	-3	-3	-3	-3	-3	-3	-3	-3	-3	-3	-3	-3	-3	-3	-3	-3
[truncated: 173 more columns]
